# Supplementary material for: Genotype imputation from low-coverage data for medical and population genetic analyses
Source: Genome Res. 2025 Sep;35(9):1929–41. doi: 10.1101/gr.280175.124 (PMC12400947; doi:10.1101/gr.280175.124)
Supplement: Supplement 1 [file Supplemental_Code.zip]

Archive with 62 entries (49 files):
- Supplemental_Code/
- Supplemental_Code/.DS_Store
- Supplemental_Code/GDI-main/
- Supplemental_Code/GDI-main/README.md
- Supplemental_Code/GDI-main/Figures/
- Supplemental_Code/GDI-main/Figures/cutoff_20perc.png
- Supplemental_Code/GDI-main/Figures/LQV_preGDI.txt.png
- Supplemental_Code/GDI-main/Figures/pre_post_GDI.png
- Supplemental_Code/GDI-main/scripts/
- Supplemental_Code/GDI-main/scripts/count.pl
- Supplemental_Code/GDI-main/scripts/DSGPfilter.pl
- Supplemental_Code/GDI-main/scripts/DSGPfilter1.sh
- Supplemental_Code/GDI-main/scripts/DSGPfilter2.sh
- Supplemental_Code/GDI-main/scripts/DSGPfilter3.sh
- Supplemental_Code/GDI-main/scripts/extract.infoscore.sh
- Supplemental_Code/GDI-main/scripts/LQV.outliers.R
- Supplemental_Code/GDI-main/scripts/plot_variants_to_remove.R
- Supplemental_Code/GDI-main/scripts/PrepareData.sh
- Supplemental_Code/GDI-main/scripts/PrePostGDI.R
- Supplemental_Code/GDI-main/scripts/remove.variants.R
- Supplemental_Code/PostImputationStats-main/
- Supplemental_Code/PostImputationStats-main/README.md
- Supplemental_Code/PostImputationStats-main/Scripts/
- Supplemental_Code/PostImputationStats-main/Scripts/addfreq_summarybin.pl
- Supplemental_Code/PostImputationStats-main/Scripts/makeR2.sh
- Supplemental_Code/PostImputationStats-main/Scripts/makeSummary.sh
- Supplemental_Code/PostImputationStats-main/Scripts/PostImputationStats.pl
- Supplemental_Code/PostImputationStats-main/Scripts/SnpSiftStats.pl
- __MACOSX/
- __MACOSX/Supplemental_Code/
- __MACOSX/Supplemental_Code/._.DS_Store
- __MACOSX/Supplemental_Code/._GDI-main
- __MACOSX/Supplemental_Code/._PostImputationStats-main
- __MACOSX/Supplemental_Code/GDI-main/
- __MACOSX/Supplemental_Code/GDI-main/._Figures
- __MACOSX/Supplemental_Code/GDI-main/._README.md
- __MACOSX/Supplemental_Code/GDI-main/._scripts
- __MACOSX/Supplemental_Code/GDI-main/Figures/
- __MACOSX/Supplemental_Code/GDI-main/Figures/._cutoff_20perc.png
- __MACOSX/Supplemental_Code/GDI-main/Figures/._LQV_preGDI.txt.png
- __MACOSX/Supplemental_Code/GDI-main/Figures/._pre_post_GDI.png
- __MACOSX/Supplemental_Code/GDI-main/scripts/
- __MACOSX/Supplemental_Code/GDI-main/scripts/._count.pl
- __MACOSX/Supplemental_Code/GDI-main/scripts/._DSGPfilter.pl
- __MACOSX/Supplemental_Code/GDI-main/scripts/._DSGPfilter1.sh
- __MACOSX/Supplemental_Code/GDI-main/scripts/._DSGPfilter2.sh
- __MACOSX/Supplemental_Code/GDI-main/scripts/._DSGPfilter3.sh
- __MACOSX/Supplemental_Code/GDI-main/scripts/._extract.infoscore.sh
- __MACOSX/Supplemental_Code/GDI-main/scripts/._LQV.outliers.R
- __MACOSX/Supplemental_Code/GDI-main/scripts/._plot_variants_to_remove.R
- __MACOSX/Supplemental_Code/GDI-main/scripts/._PrepareData.sh
- __MACOSX/Supplemental_Code/GDI-main/scripts/._PrePostGDI.R
- __MACOSX/Supplemental_Code/GDI-main/scripts/._remove.variants.R
- __MACOSX/Supplemental_Code/PostImputationStats-main/
- __MACOSX/Supplemental_Code/PostImputationStats-main/._README.md
- __MACOSX/Supplemental_Code/PostImputationStats-main/._Scripts
- __MACOSX/Supplemental_Code/PostImputationStats-main/Scripts/
- __MACOSX/Supplemental_Code/PostImputationStats-main/Scripts/._addfreq_summarybin.pl
- __MACOSX/Supplemental_Code/PostImputationStats-main/Scripts/._makeR2.sh
- __MACOSX/Supplemental_Code/PostImputationStats-main/Scripts/._makeSummary.sh
- __MACOSX/Supplemental_Code/PostImputationStats-main/Scripts/._PostImputationStats.pl
- __MACOSX/Supplemental_Code/PostImputationStats-main/Scripts/._SnpSiftStats.pl
