# Supplementary material for: Genotype imputation from low-coverage data for medical and population genetic analyses
Source: Genome Res. 2025 Sep;35(9):1929–41. doi: 10.1101/gr.280175.124 (PMC12400947; doi:10.1101/gr.280175.124)
Supplement: Supplement 4 [file Supplemental_Table_1.xlsx]

## Sheet: Supplementary Table 1
Table S1. Average sensitivity statistics for heterozygous and homozygous genotypes by minor allele frequency.
Genotype	Filter	MAF.bin	Average.Sensitivity	SD	Improvement(%)	Average.Improvement(%)
HET	raw	0.001-0.01	52.6767	5.05534
		0.01-0.05	78.84	3.55431
		0.05-0.1	87.9533	2.61781
		0.1-0.3	91.8867	1.70653
		>0.3	93.68	1.21742
	max(GP)≥0.99	0.001-0.01	54.22	8.08912	2.92982	9.26856
		0.01-0.05	93.6767	1.68625	18.8187
		0.05-0.1	97.7067	0.502129	11.0892
		0.1-0.3	98.7967	0.344287	7.52013
		>0.3	99.2867	0.20232	5.98491
ALT	raw	0.001-0.01	99.7833	0.0208167
		0.01-0.05	98.9167	0.255799
		0.05-0.1	97.3733	1.13729
		0.1-0.3	93.6533	2.22608
		>0.3	90.47	3.797
	max(GP)≥0.99	0.001-0.01	99.89	0.01	0.106898	3.32829
		0.01-0.05	99.8533	0.0635085	0.946925
		0.05-0.1	99.56	0.317648	2.24565
		0.1-0.3	98.64	0.886059	5.3246
		>0.3	97.7233	1.76285	8.01739
REF	raw	0.001-0.01	99.98	0
		0.01-0.05	99.78	0.043589
		0.05-0.1	99.2533	0.284312
		0.1-0.3	97.6367	0.854537
		>0.3	93.2767	2.51258
	max(GP)≥0.99	0.001-0.01	100	0	0.020004	1.80133
		0.01-0.05	99.99	0	0.210463
		0.05-0.1	99.9367	0.0450925	0.688474
		0.1-0.3	99.7133	0.180093	2.12693
		>0.3	98.8367	0.78526	5.96076
