# Supplementary material for: Genotype imputation from low-coverage data for medical and population genetic analyses
Source: Genome Res. 2025 Sep;35(9):1929–41. doi: 10.1101/gr.280175.124 (PMC12400947; doi:10.1101/gr.280175.124)
Supplement: Supplement 5 [file Supplemental_Table_2.xlsx]

## Sheet: Supplementary Table 2
Table S2. Imputation accuracy summary statistics for three individual NIPS samples sequenced to high coverage.
MAF.bin	Run	#Het	#Het(%)	#Ref	#Ref(%)	#Alt	#Alt(%)	MisHet(%)	MisRef(%)	MisAlt(%)	Het.Precision(%)	Ref.Precision(%)	Alt.Precision(%)	Het.Sensitivity(%)	Ref.Sensitivity(%)	Alt.Sensitivity(%)	Non-reference.concordance(%)	R2
0.001-0.01	N3_QUILT_raw	17136	50.40%	7790260	99.98%	113200	99.76%	0	0	0	91.47	99.78	99.92	50.4	99.98	99.76	87.4768	0.959942
0.01-0.05	N3_QUILT_raw	81171	76.29%	2193699	99.76%	95171	98.80%	0	0	0	92.77	98.89	99.15	76.29	99.76	98.8	84.7431	0.92951
0.05-0.1	N3_QUILT_raw	124938	86.18%	872479	99.17%	90147	97.29%	0	0	0	92.81	97.93	98.08	86.18	99.17	97.29	87.7998	0.928443
0.1-0.3	N3_QUILT_raw	673529	90.59%	1308740	97.34%	377602	93.08%	0	0	0	91.47	95.95	95.99	90.59	97.34	93.08	88.7066	0.904102
>0.3	N3_QUILT_raw	786184	92.87%	483125	92.25%	380558	89.65%	0	0	0	90.39	92.8	94.09	92.87	92.25	89.65	88.9492	0.847707
>0.05	N3_QUILT_raw	1584651	91.33%	2664344	96.95%	848307	91.92%	0	0	0	91.03	96	95.35	91.33	96.95	91.92	88.7416	0.899002
0.001-0.01	N1_QUILT_raw	18640	58.47%	7788243	99.98%	113167	99.79%	0	0	0	93	99.83	99.91	58.47	99.98	99.79	89.8866	0.9678
0.01-0.05	N1_QUILT_raw	85504	82.90%	2197556	99.83%	95672	99.21%	0	0	0	95.17	99.22	99.41	82.9	99.83	99.21	89.1027	0.950148
0.05-0.1	N1_QUILT_raw	131239	90.96%	874208	99.57%	93337	98.55%	0	0	0	96.33	98.64	98.78	90.96	99.57	98.55	92.5125	0.956668
0.1-0.3	N1_QUILT_raw	683300	93.82%	1334088	98.60%	395306	96.11%	0	0	0	95.2	97.44	97.42	93.82	98.6	96.11	93.0926	0.942936
>0.3	N1_QUILT_raw	794406	95.08%	500683	96.14%	414346	94.61%	0	0	0	94.86	95.16	96.22	95.08	96.14	94.61	93.4424	0.911273
>0.05	N1_QUILT_raw	1608945	94.19%	2708979	98.44%	902989	95.66%	0	0	0	95.12	97.39	97.01	94.19	98.44	95.66	93.2082	0.940485
0.001-0.01	N2_QUILT_raw	15789	49.16%	7803978	99.98%	113272	99.80%	0	0	0	91.67	99.79	99.91	49.16	99.98	99.8	87.7924	0.961353
0.01-0.05	N2_QUILT_raw	83518	77.33%	2192801	99.75%	95808	98.74%	0	0	0	92.72	98.91	99.3	77.33	99.75	98.74	85.1436	0.930737
0.05-0.1	N2_QUILT_raw	125214	86.72%	869613	99.02%	92029	96.28%	0	0	0	91.29	97.99	98.41	86.72	99.02	96.28	87.4038	0.926192
0.1-0.3	N2_QUILT_raw	677169	91.25%	1304741	96.97%	373882	91.77%	0	0	0	90.23	96.17	96.4	91.25	96.97	91.77	88.3028	0.900431
>0.3	N2_QUILT_raw	789180	93.09%	468491	91.44%	379910	87.15%	0	0	0	88.86	92.67	94.43	93.09	91.44	87.15	88.0647	0.833866
>0.05	N2_QUILT_raw	1591563	91.77%	2642845	96.59%	845821	90.08%	0	0	0	89.62	96.11	95.71	91.77	96.59	90.08	88.1077	0.893051
0.001-0.01	N3_QUILT_GP99	5012	14.74%	7615704	97.74%	111713	98.45%	71.83	2.26	1.45	99.4	99.94	99.95	52.32	100	99.89	96.103	0.988763
0.01-0.05	N3_QUILT_GP99	46282	43.50%	1955365	88.92%	86607	89.91%	53.13	11.07	10	99.26	99.82	99.86	92.81	99.99	99.89	95.8008	0.989284
0.05-0.1	N3_QUILT_GP99	83797	57.80%	734095	83.44%	74512	80.42%	40.58	16.52	19.16	99.05	99.7	99.8	97.28	99.94	99.48	96.0531	0.990243
0.1-0.3	N3_QUILT_GP99	454537	61.13%	1006947	74.89%	268504	66.19%	38.03	24.89	32.87	98.55	99.47	99.68	98.65	99.72	98.59	95.4908	0.98669
>0.3	N3_QUILT_GP99	531830	62.82%	325086	62.07%	237231	55.88%	36.64	37.21	43	98.43	99.06	99.39	99.16	98.86	98.05	94.865	0.976979
>0.05	N3_QUILT_GP99	1070164	61.68%	2066128	75.18%	580247	62.88%	37.57	24.56	36.15	98.53	99.49	99.58	98.79	99.66	98.48	95.3075	0.985989
0.001-0.01	N1_QUILT_GP99	5868	18.41%	7656160	98.29%	112421	99.13%	70.83	1.71	0.75	99.63	99.95	99.94	63.09	100	99.88	96.9968	0.991219
0.01-0.05	N1_QUILT_GP99	51809	50.23%	2024266	91.96%	89872	93.19%	47.47	8.04	6.7	99.69	99.89	99.88	95.62	99.99	99.89	97.2761	0.99304
0.05-0.1	N1_QUILT_GP99	94863	65.74%	778015	88.62%	82330	86.92%	33.09	11.37	13	99.76	99.8	99.82	98.26	99.98	99.91	97.7787	0.994606
0.1-0.3	N1_QUILT_GP99	510198	70.05%	1119802	82.76%	312520	75.98%	29.37	17.15	23.67	99.49	99.7	99.73	99.19	99.89	99.55	97.8829	0.993799
>0.3	N1_QUILT_GP99	593941	71.08%	384379	73.81%	304216	69.47%	28.57	25.9	30.05	99.39	99.53	99.66	99.52	99.61	99.3	97.9269	0.99057
>0.05	N1_QUILT_GP99	1199002	70.19%	2282196	82.93%	699066	74.06%	29.3	16.96	25.56	99.46	99.71	99.71	99.28	99.87	99.48	97.8896	0.993633
0.001-0.01	N2_QUILT_GP99	4259	13.26%	7633650	97.80%	111957	98.64%	71.93	2.2	1.26	99.79	99.94	99.95	47.25	100	99.9	95.9881	0.988432
0.01-0.05	N2_QUILT_GP99	47803	44.26%	1966814	89.47%	88229	90.92%	52.2	10.52	8.88	99.27	99.81	99.84	92.6	99.99	99.78	95.6201	0.988657
0.05-0.1	N2_QUILT_GP99	85758	59.40%	742174	84.51%	77473	81.05%	39.13	15.39	18.36	98.4	99.73	99.82	97.58	99.89	99.29	95.7466	0.989402
0.1-0.3	N2_QUILT_GP99	472502	63.67%	1023765	76.09%	271555	66.66%	35.39	23.55	31.83	97.72	99.43	99.59	98.55	99.53	97.78	93.8993	0.981822
>0.3	N2_QUILT_GP99	551526	65.06%	322790	63.00%	242124	55.54%	34.4	35.74	42.04	97.01	99.01	99.44	99.18	98.04	95.82	91.9124	0.962642
>0.05	N2_QUILT_GP99	1109786	63.99%	2088729	76.34%	591152	62.96%	35.22	23.21	35.2	97.42	99.47	99.56	98.78	99.42	97.16	93.3151	0.979736
0.05-0.1	N3_QUILT_GDI	101142	91.93%	672082	98.99%	71059	97.26%	0	0	0	91.98	98.87	98.36	91.93	98.99	97.26	90.67	0.9461
0.1-0.3	N3_QUILT_GDI	433403	95.17%	844332	98.07%	241178	95.17%	0	0	0	93.75	98.05	97.89	95.17	98.07	95.17	92.98	0.9425
>0.3	N3_QUILT_GDI	419671	96.92%	257437	95.65%	203248	93.68%	0	0	0	94.31	96.76	97.7	96.92	95.65	93.68	94.15	0.9201
>0.05	N3_QUILT_GDI	954216	95.57%	1773851	98.05%	515485	94.86%	0	0	0	93.8	98.16	97.88	95.57	98.05	94.86	93.19	0.943
0.05-0.1	N1_QUILT_GDI	102971	94.8%	675127	99.56%	74287	99.07%	0	0	0	96.55	99.28	99.04	94.8	99.56	99.07	95	0.9719
0.1-0.3	N1_QUILT_GDI	431966	97.26%	860733	99.23%	252090	97.78%	0	0	0	97.22	98.93	98.88	97.26	99.23	97.78	96.54	0.9724
>0.3	N1_QUILT_GDI	415035	98.2%	265553	98.6%	221298	97.49%	0	0	0	97.77	98.24	98.74	98.2	98.6	97.49	97.39	0.9657
>0.05	N1_QUILT_GDI	949972	97.4%	1801413	99.26%	547675	97.84%	0	0	0	97.39	98.95	98.84	97.4	99.26	97.84	96.71	0.9733
0.05-0.1	N2_QUILT_GDI	100388	92.44%	670394	98.85%	72795	96.33%	0	0	0	90.5	98.91	98.84	92.44	98.85	96.33	90.22	0.9439
0.1-0.3	N2_QUILT_GDI	433187	95.41%	842399	97.61%	237117	93.6%	0	0	0	92.17	98.04	98.3	95.41	97.61	93.6	92.07	0.9346
>0.3	N2_QUILT_GDI	416410	96.93%	249625	94.28%	202706	90.07%	0	0	0	91.75	96.53	97.95	96.93	94.28	90.07	92.44	0.8969
>0.05	N2_QUILT_GDI	949985	95.74%	1762418	97.59%	512618	92.54%	0	0	0	91.81	98.15	98.24	95.74	97.59	92.54	92	0.933
0.001-0.01	N3_GLIMPSE2_raw	18362	53.52%	7859601	99.98%	113897	99.74%	0	0	0	90.1	99.8	99.91	53.52	99.98	99.74	87.9311	0.961279
0.01-0.05	N3_GLIMPSE2_raw	82795	77.35%	2210361	99.75%	95657	98.60%	0	0	0	92.52	98.94	99.2	77.35	99.75	98.6	85.1478	0.931344
0.05-0.1	N3_GLIMPSE2_raw	126524	86.92%	879426	99.14%	90230	96.67%	0	0	0	92.28	98.03	98.29	86.92	99.14	96.67	87.9177	0.929049
0.1-0.3	N3_GLIMPSE2_raw	683856	91.47%	1311715	97.02%	374850	91.86%	0	0	0	90.43	96.23	96.52	91.47	97.02	91.86	88.5262	0.901766
>0.3	N3_GLIMPSE2_raw	798679	93.85%	480203	91.11%	375093	87.74%	0	0	0	89.04	93.62	94.79	93.85	91.11	87.74	88.5602	0.840681
>0.05	N3_GLIMPSE2_raw	1609059	92.25%	2671344	96.57%	840173	90.45%	0	0	0	89.88	96.33	95.93	92.25	96.57	90.45	88.4883	0.895946
0.001-0.01	N1_GLIMPSE2_raw	19751	61.30%	7857787	99.98%	113884	99.79%	0	0	0	92.97	99.84	99.91	61.3	99.98	99.79	90.4259	0.969426
0.01-0.05	N1_GLIMPSE2_raw	86652	83.56%	2214602	99.84%	96325	99.20%	0	0	0	95.36	99.25	99.4	83.56	99.84	99.2	89.5024	0.951954
0.05-0.1	N1_GLIMPSE2_raw	132046	91.09%	881391	99.57%	93792	98.35%	0	0	0	96.2	98.66	98.89	91.09	99.57	98.35	92.5224	0.956797
0.1-0.3	N1_GLIMPSE2_raw	693325	94.52%	1339411	98.52%	395426	95.62%	0	0	0	94.83	97.67	97.82	94.52	98.52	95.62	93.2737	0.944219
>0.3	N1_GLIMPSE2_raw	805911	95.83%	500410	95.60%	412417	93.60%	0	0	0	94.08	95.82	96.77	95.83	95.6	93.6	93.3856	0.91001
>0.05	N1_GLIMPSE2_raw	1631282	94.87%	2721212	98.30%	901635	94.96%	0	0	0	94.57	97.64	97.45	94.87	98.3	94.96	93.2599	0.940766
0.001-0.01	N2_GLIMPSE2_raw	16951	52.32%	7874143	99.98%	113982	99.78%	0	0	0	90.74	99.8	99.93	52.32	99.98	99.78	88.2911	0.962794
0.01-0.05	N2_GLIMPSE2_raw	84572	77.90%	2209756	99.75%	96254	98.49%	0	0	0	92.57	98.94	99.33	77.9	99.75	98.49	85.3533	0.931689
0.05-0.1	N2_GLIMPSE2_raw	126627	87.35%	876013	98.94%	91905	95.42%	0	0	0	90.28	98.09	98.46	87.35	98.94	95.42	87.1673	0.924641
0.1-0.3	N2_GLIMPSE2_raw	685814	91.87%	1305005	96.47%	369727	90.24%	0	0	0	88.75	96.39	96.69	91.87	96.47	90.24	87.6678	0.894276
>0.3	N2_GLIMPSE2_raw	802299	93.93%	462229	89.76%	368772	84.25%	0	0	0	86.9	93.34	94.94	93.93	89.76	84.25	87.095	0.818398
>0.05	N2_GLIMPSE2_raw	1614740	92.50%	2643247	96.01%	830404	87.99%	0	0	0	87.94	96.39	96.1	92.5	96.01	87.99	87.3478	0.885384
0.001-0.01	N3_GLIMPSE2_GP99	4529	13.20%	7669268	97.55%	111816	97.92%	74.18	2.44	1.97	98.86	99.94	99.95	51.12	100	99.88	96.2698	0.989141
0.01-0.05	N3_GLIMPSE2_GP99	45239	42.27%	1958042	88.36%	85307	87.94%	54.95	11.63	11.99	99.58	99.85	99.86	93.83	99.99	99.91	97.6096	0.991068
0.05-0.1	N3_GLIMPSE2_GP99	81789	56.19%	715646	80.68%	71466	76.56%	42.93	19.27	23.15	99.08	99.83	99.85	98.45	99.93	99.63	98.68	0.993369
0.1-0.3	N3_GLIMPSE2_GP99	441006	58.99%	941550	69.64%	242827	59.51%	40.6	30.14	39.76	98.67	99.72	99.8	99.3	99.69	98.78	98.6934	0.989839
>0.3	N3_GLIMPSE2_GP99	511669	60.12%	285535	54.17%	201867	47.22%	39.68	45.14	51.77	98.48	99.6	99.73	99.67	98.76	97.91	98.6763	0.980406
>0.05	N3_GLIMPSE2_GP99	1034464	59.31%	1942731	70.23%	516160	55.57%	40.34	29.51	43.62	98.61	99.75	99.78	99.42	99.64	98.55	98.6842	0.989078
0.001-0.01	N1_GLIMPSE2_GP99	5301	16.45%	7722846	98.26%	112679	98.73%	73.13	1.74	1.15	99.72	99.96	99.94	61.22	100	99.88	97.1165	0.991408
0.01-0.05	N1_GLIMPSE2_GP99	50324	48.53%	2036344	91.80%	89789	92.47%	49.47	8.2	7.45	99.83	99.9	99.89	96.04	100	99.91	98.4479	0.993935
0.05-0.1	N1_GLIMPSE2_GP99	93095	64.22%	771193	87.13%	80260	84.16%	35.11	12.85	15.79	99.76	99.89	99.88	98.97	99.98	99.93	99.3097	0.996476
0.1-0.3	N1_GLIMPSE2_GP99	501097	68.31%	1080045	79.44%	294043	71.10%	31.41	20.5	28.56	99.55	99.86	99.84	99.6	99.92	99.53	99.4666	0.995929
>0.3	N1_GLIMPSE2_GP99	582296	69.24%	355672	67.95%	277589	63.00%	30.62	31.87	36.67	99.59	99.79	99.83	99.79	99.73	99.49	99.5832	0.994288
>0.05	N1_GLIMPSE2_GP99	1176488	68.42%	2206910	79.73%	651892	68.65%	31.34	20.2	31.04	99.59	99.86	99.84	99.64	99.91	99.56	99.5065	0.995989
0.001-0.01	N2_GLIMPSE2_GP99	4037	12.46%	7689442	97.63%	111846	97.91%	73.98	2.37	1.99	99.61	99.94	99.96	47.89	100	99.9	96.2491	0.989241
0.01-0.05	N2_GLIMPSE2_GP99	46369	42.71%	1968406	88.85%	86811	88.83%	54.3	11.14	10.95	99.29	99.84	99.85	93.46	99.99	99.75	97.3552	0.990011
0.05-0.1	N2_GLIMPSE2_GP99	83566	57.64%	725217	81.91%	74175	77.01%	41.28	18	22.04	97.94	99.8	99.84	98.17	99.88	98.79	97.9381	0.989644
0.1-0.3	N2_GLIMPSE2_GP99	458200	61.38%	959635	70.94%	246975	60.28%	38.13	28.76	38.27	97.85	99.69	99.75	99.21	99.57	97.64	98.0922	0.985021
>0.3	N2_GLIMPSE2_GP99	533914	62.51%	282118	54.78%	204946	46.82%	37.27	44.11	50.87	97.13	99.56	99.72	99.66	98.02	95.3	97.6707	0.964634
>0.05	N2_GLIMPSE2_GP99	1075680	61.62%	1966970	71.44%	526096	55.74%	37.98	28.17	42.46	97.5	99.71	99.75	99.35	99.46	96.87	97.8822	0.982214
0.001-0.01	N3_GLIMPSE2_Beagle_raw	19442	56.67%	7856072	99.93%	113909	99.75%	0	0	0	77.95	99.81	99.81	56.67	99.93	99.75	86.6247	0.956112
0.01-0.05	N3_GLIMPSE2_Beagle_raw	82764	77.32%	2203783	99.45%	95550	98.49%	0	0	0	86.45	98.94	98.62	77.32	99.45	98.49	82.4928	0.914646
0.05-0.1	N3_GLIMPSE2_Beagle_raw	123666	84.96%	875103	98.65%	89763	96.17%	0	0	0	89.29	97.77	97.12	84.96	98.65	96.17	85.0772	0.907879
0.1-0.3	N3_GLIMPSE2_Beagle_raw	658819	88.12%	1296665	95.91%	370151	90.71%	0	0	0	88.53	94.83	93.44	88.12	95.91	90.71	84.9704	0.858353
>0.3	N3_GLIMPSE2_Beagle_raw	766324	90.04%	468623	88.91%	367369	85.94%	0	0	0	87.82	89.73	89.44	90.04	88.91	85.94	84.7954	0.760409
>0.05	N3_GLIMPSE2_Beagle_raw	1548809	88.80%	2640391	95.46%	827283	89.06%	0	0	0	88.24	94.82	91.99	88.8	95.46	89.06	84.8964	0.847483
0.001-0.01	N1_GLIMPSE2_Beagle_raw	20530	63.72%	7854457	99.94%	113873	99.78%	0	0	0	81.31	99.85	99.73	63.72	99.94	99.78	88.9415	0.963476
0.01-0.05	N1_GLIMPSE2_Beagle_raw	86029	82.96%	2208654	99.57%	96206	99.08%	0	0	0	89.58	99.24	98.83	82.96	99.57	99.08	86.6194	0.935862
0.05-0.1	N1_GLIMPSE2_Beagle_raw	129977	89.66%	876877	99.06%	93165	97.69%	0	0	0	92.86	98.48	97.99	89.66	99.06	97.69	89.758	0.937703
0.1-0.3	N1_GLIMPSE2_Beagle_raw	678676	92.52%	1325129	97.47%	388890	94.04%	0	0	0	92.5	96.88	95.99	92.52	97.47	94.04	90.3532	0.912521
>0.3	N1_GLIMPSE2_Beagle_raw	788563	93.76%	487577	93.15%	404358	91.77%	0	0	0	92.29	93.8	93.87	93.76	93.15	91.77	90.5474	0.855533
>0.05	N1_GLIMPSE2_Beagle_raw	1597216	92.89%	2689583	97.16%	886413	93.35%	0	0	0	92.43	96.81	95.21	92.89	97.16	93.35	90.3925	0.906619
0.001-0.01	N2_GLIMPSE2_Beagle_raw	18500	57.10%	7870590	99.93%	113964	99.77%	0	0	0	77.81	99.82	99.84	57.1	99.93	99.77	87.2335	0.958529
0.01-0.05	N2_GLIMPSE2_Beagle_raw	84793	78.11%	2203639	99.47%	96306	98.54%	0	0	0	87.08	98.96	98.73	78.11	99.47	98.54	83.0832	0.917815
0.05-0.1	N2_GLIMPSE2_Beagle_raw	124844	86.12%	872489	98.54%	91869	95.38%	0	0	0	88.2	97.94	97.36	86.12	98.54	95.38	85.2436	0.909413
0.1-0.3	N2_GLIMPSE2_Beagle_raw	669648	89.70%	1294926	95.72%	368540	89.95%	0	0	0	87.81	95.45	94.55	89.7	95.72	89.95	85.5107	0.865637
>0.3	N2_GLIMPSE2_Beagle_raw	781018	91.44%	453455	88.05%	366643	83.76%	0	0	0	86.45	90.51	91.13	91.44	88.05	83.76	84.8006	0.761456
>0.05	N2_GLIMPSE2_Beagle_raw	1575510	90.26%	2620870	95.19%	827052	87.63%	0	0	0	87.16	95.36	93.29	90.26	95.19	87.63	85.1461	0.852113
0.001-0.01	N3_GLIMPSE2_Beagle_GP99	19442	56.67%	7856072	99.93%	113909	99.75%	0	0	0	77.95	99.81	99.81	56.67	99.93	99.75	86.6247	0.956112
0.01-0.05	N3_GLIMPSE2_Beagle_GP99	82764	77.32%	2203783	99.45%	95550	98.49%	0	0	0	86.45	98.94	98.62	77.32	99.45	98.49	82.4928	0.914646
0.05-0.1	N3_GLIMPSE2_Beagle_GP99	123665	84.96%	875103	98.65%	89763	96.17%	0	0	0	89.29	97.77	97.12	84.96	98.65	96.17	85.0772	0.907879
0.1-0.3	N3_GLIMPSE2_Beagle_GP99	658819	88.12%	1296665	95.91%	370151	90.71%	0	0	0	88.53	94.83	93.44	88.12	95.91	90.71	84.9704	0.858353
>0.3	N3_GLIMPSE2_Beagle_GP99	766324	90.04%	468623	88.91%	367369	85.94%	0	0	0	87.82	89.73	89.44	90.04	88.91	85.94	84.7955	0.76041
>0.05	N3_GLIMPSE2_Beagle_GP99	1548808	88.80%	2640391	95.46%	827283	89.06%	0	0	0	88.24	94.82	91.99	88.8	95.46	89.06	84.8964	0.847483
0.001-0.01	N1_GLIMPSE2_Beagle_GP99	20530	63.72%	7854457	99.94%	113873	99.78%	0	0	0	81.31	99.85	99.73	63.72	99.94	99.78	88.9415	0.963476
0.01-0.05	N1_GLIMPSE2_Beagle_GP99	86029	82.96%	2208654	99.57%	96206	99.08%	0	0	0	89.58	99.24	98.83	82.96	99.57	99.08	86.6194	0.935862
0.05-0.1	N1_GLIMPSE2_Beagle_GP99	129977	89.66%	876877	99.06%	93165	97.69%	0	0	0	92.86	98.48	97.99	89.66	99.06	97.69	89.758	0.937703
0.1-0.3	N1_GLIMPSE2_Beagle_GP99	678676	92.52%	1325129	97.47%	388890	94.04%	0	0	0	92.5	96.88	95.99	92.52	97.47	94.04	90.3532	0.912521
>0.3	N1_GLIMPSE2_Beagle_GP99	788563	93.76%	487577	93.15%	404358	91.77%	0	0	0	92.29	93.8	93.87	93.76	93.15	91.77	90.5474	0.855533
>0.05	N1_GLIMPSE2_Beagle_GP99	1597216	92.89%	2689583	97.16%	886413	93.35%	0	0	0	92.43	96.81	95.21	92.89	97.16	93.35	90.3925	0.906619
0.001-0.01	N2_GLIMPSE2_Beagle_GP99	18500	57.10%	7870590	99.93%	113964	99.77%	0	0	0	77.81	99.82	99.84	57.1	99.93	99.77	87.2335	0.958529
0.01-0.05	N2_GLIMPSE2_Beagle_GP99	84793	78.11%	2203639	99.47%	96306	98.54%	0	0	0	87.08	98.96	98.73	78.11	99.47	98.54	83.0832	0.917815
0.05-0.1	N2_GLIMPSE2_Beagle_GP99	124844	86.12%	872489	98.54%	91869	95.38%	0	0	0	88.2	97.94	97.36	86.12	98.54	95.38	85.2436	0.909413
0.1-0.3	N2_GLIMPSE2_Beagle_GP99	669648	89.70%	1294926	95.72%	368540	89.95%	0	0	0	87.81	95.45	94.55	89.7	95.72	89.95	85.5107	0.865637
>0.3	N2_GLIMPSE2_Beagle_GP99	781017	91.44%	453455	88.05%	366643	83.76%	0	0	0	86.45	90.51	91.13	91.44	88.05	83.76	84.8006	0.761456
>0.05	N2_GLIMPSE2_Beagle_GP99	1575509	90.26%	2620870	95.19%	827052	87.63%	0	0	0	87.16	95.36	93.29	90.26	95.19	87.63	85.1461	0.852113
0.001-0.01	N3_GLIMPSE_raw	13830	40.31%	7859898	99.98%	113880	99.72%	0	0	0	89.12	99.74	99.89	40.31	99.98	99.72	85.0918	0.95245
0.01-0.05	N3_GLIMPSE_raw	74559	69.66%	2211118	99.78%	95750	98.70%	0	0	0	92.83	98.58	99.06	69.66	99.78	98.7	81.5598	0.915119
0.05-0.1	N3_GLIMPSE_raw	119149	81.86%	880492	99.26%	90196	96.63%	0	0	0	92.63	97.29	97.69	81.86	99.26	96.63	85.284	0.914287
0.1-0.3	N3_GLIMPSE_raw	662086	88.56%	1313251	97.14%	374610	91.81%	0	0	0	90.35	94.96	95.59	88.56	97.14	91.81	86.7983	0.887779
>0.3	N3_GLIMPSE_raw	784879	92.23%	477611	90.62%	372522	87.14%	0	0	0	88.38	91.89	93.66	92.23	90.62	87.14	87.1555	0.821909
>0.05	N3_GLIMPSE_raw	1566114	89.79%	2671354	96.58%	837328	90.14%	0	0	0	89.52	95.14	94.94	89.79	96.58	90.14	86.8354	0.881625
0.001-0.01	N1_GLIMPSE_raw	15896	49.34%	7857479	99.98%	113881	99.78%	0	0	0	90.03	99.79	99.9	49.34	99.98	99.78	87.6581	0.960861
0.01-0.05	N1_GLIMPSE_raw	80365	77.50%	2214493	99.83%	96220	99.09%	0	0	0	94.82	98.98	99.25	77.5	99.83	99.09	86.3315	0.937679
0.05-0.1	N1_GLIMPSE_raw	127479	87.94%	881044	99.54%	93651	98.20%	0	0	0	95.75	98.18	98.65	87.94	99.54	98.2	90.4672	0.944972
0.1-0.3	N1_GLIMPSE_raw	677041	92.30%	1335771	98.25%	392571	94.93%	0	0	0	93.9	96.71	97.07	92.3	98.25	94.93	91.3505	0.928208
>0.3	N1_GLIMPSE_raw	793948	94.40%	496974	94.95%	408484	92.71%	0	0	0	93.22	94.34	95.78	94.4	94.95	92.71	91.9257	0.890254
>0.05	N1_GLIMPSE_raw	1598468	92.96%	2713789	98.04%	894706	94.23%	0	0	0	93.7	96.74	96.63	92.96	98.04	94.23	91.5475	0.925667
0.001-0.01	N2_GLIMPSE_raw	13030	40.22%	7874015	99.98%	113993	99.79%	0	0	0	87.97	99.75	99.91	40.22	99.98	99.79	85.6123	0.954485
0.01-0.05	N2_GLIMPSE_raw	77169	71.08%	2210455	99.78%	96399	98.64%	0	0	0	92.92	98.63	99.08	71.08	99.78	98.64	82.206	0.917609
0.05-0.1	N2_GLIMPSE_raw	120829	83.35%	877488	99.10%	92129	95.65%	0	0	0	91.05	97.5	98	83.35	99.1	95.65	85.4495	0.915296
0.1-0.3	N2_GLIMPSE_raw	669026	89.62%	1308575	96.73%	371460	90.66%	0	0	0	89.17	95.33	96.23	89.62	96.73	90.66	86.6756	0.886394
>0.3	N2_GLIMPSE_raw	793434	92.90%	463286	89.96%	370979	84.75%	0	0	0	87.12	92.15	94.33	92.9	89.96	84.75	86.6687	0.812828
>0.05	N2_GLIMPSE_raw	1583289	90.70%	2649349	96.23%	834568	88.43%	0	0	0	88.27	95.46	95.57	90.7	96.23	88.43	86.5629	0.878745
0.001-0.01	N3_GLIMPSE_GP99	3702	10.79%	7593745	96.59%	109767	96.12%	71.54	3.4	3.77	98.3	99.92	99.94	37.92	100	99.89	94.7826	0.985076
0.01-0.05	N3_GLIMPSE_GP99	37162	34.72%	1891018	85.34%	81400	83.91%	61.57	14.65	16.03	99.54	99.8	99.84	90.34	99.99	99.93	96.5945	0.987667
0.05-0.1	N3_GLIMPSE_GP99	66816	45.90%	674557	76.04%	65448	70.12%	52.98	23.94	29.67	99.44	99.78	99.83	97.62	99.97	99.69	98.5038	0.992807
0.1-0.3	N3_GLIMPSE_GP99	374425	50.08%	857809	63.45%	214114	52.47%	49.55	36.44	47.03	99.08	99.73	99.83	99.28	99.83	99.07	98.9555	0.992145
>0.3	N3_GLIMPSE_GP99	439573	51.65%	250534	47.53%	172074	40.25%	48.21	52.03	59.03	98.81	99.73	99.71	99.74	99.1	98.26	98.9504	0.984463
>0.05	N3_GLIMPSE_GP99	880814	50.50%	1782900	64.46%	451636	48.62%	49.19	35.4	50.81	98.97	99.75	99.78	99.38	99.78	98.85	98.9081	0.991196
0.001-0.01	N1_GLIMPSE_GP99	4856	15.07%	7676487	97.68%	111645	97.82%	70.29	2.32	2.05	98.86	99.94	99.94	50.73	100	99.88	95.9567	0.988185
0.01-0.05	N1_GLIMPSE_GP99	44594	43.00%	1993668	89.88%	86859	89.45%	54.3	10.12	10.48	99.68	99.86	99.89	94.1	99.99	99.93	97.7826	0.991677
0.05-0.1	N1_GLIMPSE_GP99	83604	57.68%	741682	83.79%	76653	80.38%	41.49	16.18	19.57	99.67	99.85	99.86	98.58	99.97	99.93	99.0843	0.995465
0.1-0.3	N1_GLIMPSE_GP99	450051	61.35%	1020995	75.10%	273504	66.14%	38.33	24.85	33.59	99.58	99.82	99.82	99.48	99.92	99.59	99.4163	0.995633
>0.3	N1_GLIMPSE_GP99	527363	62.71%	330189	63.08%	252632	57.34%	37.16	36.71	42.35	99.53	99.79	99.84	99.79	99.67	99.46	99.5432	0.993827
>0.05	N1_GLIMPSE_GP99	1061018	61.70%	2092866	75.61%	602789	63.48%	38.02	24.32	36.25	99.57	99.82	99.83	99.56	99.9	99.58	99.4437	0.995576
0.001-0.01	N2_GLIMPSE_GP99	3346	10.33%	7628831	96.86%	110166	96.44%	71.06	3.13	3.46	98.94	99.92	99.96	35.69	100	99.9	94.8383	0.985329
0.01-0.05	N2_GLIMPSE_GP99	39042	35.96%	1916674	86.52%	83536	85.48%	60.26	13.47	14.37	99.28	99.79	99.89	90.49	99.99	99.82	96.5143	0.987251
0.05-0.1	N2_GLIMPSE_GP99	71026	48.99%	690545	77.99%	69775	72.44%	49.86	21.94	27.06	98.54	99.78	99.76	97.7	99.92	99.32	98.0993	0.990825
0.1-0.3	N2_GLIMPSE_GP99	398447	53.37%	892272	65.96%	224905	54.89%	46.12	33.82	44.19	98.34	99.65	99.71	99.07	99.67	98.35	98.3466	0.98741
>0.3	N2_GLIMPSE_GP99	470875	55.13%	255000	49.52%	182512	41.70%	44.69	49.65	56.81	97.76	99.6	99.72	99.67	98.35	96.55	98.1465	0.972138
>0.05	N2_GLIMPSE_GP99	940348	53.87%	1837817	66.75%	477192	50.56%	45.73	32.96	48.3	98.06	99.69	99.72	99.27	99.58	97.79	98.2297	0.985565
0.001-0.01	N3_GLIMPSE_Beagle_raw	16559	48.27%	7856556	99.94%	113897	99.74%	0	0	0	76.91	99.78	99.65	48.27	99.94	99.74	85.0114	0.950792
0.01-0.05	N3_GLIMPSE_Beagle_raw	75911	70.92%	2203312	99.43%	95714	98.66%	0	0	0	85.3	98.67	97.69	70.92	99.43	98.66	79.2257	0.898337
0.05-0.1	N3_GLIMPSE_Beagle_raw	114989	79.00%	874934	98.63%	89890	96.30%	0	0	0	88.79	96.96	95.54	79	98.63	96.3	81.614	0.886035
0.1-0.3	N3_GLIMPSE_Beagle_raw	623812	83.44%	1294683	95.76%	369259	90.49%	0	0	0	88.1	92.94	90.84	83.44	95.76	90.49	81.872	0.827327
>0.3	N3_GLIMPSE_Beagle_raw	729653	85.74%	461901	87.64%	362393	84.77%	0	0	0	86.77	85.68	85.15	85.74	87.64	84.77	81.2718	0.702609
>0.05	N3_GLIMPSE_Beagle_raw	1468454	84.19%	2631518	95.13%	821542	88.44%	0	0	0	87.49	92.84	88.7	84.19	95.13	88.44	81.5617	0.811229
0.001-0.01	N1_GLIMPSE_Beagle_raw	18064	56.06%	7854374	99.94%	113872	99.78%	0	0	0	79.03	99.82	99.62	56.06	99.94	99.78	87.261	0.958134
0.01-0.05	N1_GLIMPSE_Beagle_raw	80958	78.07%	2208079	99.54%	96130	99.00%	0	0	0	88.46	99.03	98.27	78.07	99.54	99	83.9435	0.923029
0.05-0.1	N1_GLIMPSE_Beagle_raw	124270	85.73%	875604	98.92%	93133	97.66%	0	0	0	91.79	97.92	97.12	85.73	98.92	97.66	87.004	0.920689
0.1-0.3	N1_GLIMPSE_Beagle_raw	654833	89.27%	1319200	97.03%	386093	93.36%	0	0	0	91.53	95.5	94.19	89.27	97.03	93.36	87.6587	0.884861
>0.3	N1_GLIMPSE_Beagle_raw	765347	91.00%	481566	92.00%	397217	90.15%	0	0	0	91.17	90.98	91.04	91	92	90.15	87.8424	0.807997
>0.05	N1_GLIMPSE_Beagle_raw	1544450	89.82%	2676370	96.68%	876443	92.30%	0	0	0	91.37	95.42	93.03	89.82	96.68	92.3	87.6875	0.876497
0.001-0.01	N2_GLIMPSE_Beagle_raw	15670	48.37%	7870585	99.93%	113946	99.75%	0	0	0	74.86	99.79	99.7	48.37	99.93	99.75	85.3551	0.952407
0.01-0.05	N2_GLIMPSE_Beagle_raw	79164	72.92%	2202234	99.41%	96110	98.34%	0	0	0	84.88	98.73	98.26	72.92	99.41	98.34	79.8959	0.902102
0.05-0.1	N2_GLIMPSE_Beagle_raw	117841	81.28%	871895	98.47%	91598	95.10%	0	0	0	87.26	97.25	96.29	81.28	98.47	95.1	82.1903	0.889521
0.1-0.3	N2_GLIMPSE_Beagle_raw	639772	85.70%	1292192	95.52%	367113	89.60%	0	0	0	87.2	93.82	92.24	85.7	95.52	89.6	82.7461	0.837765
>0.3	N2_GLIMPSE_Beagle_raw	754103	88.29%	449620	87.31%	364388	83.25%	0	0	0	85.9	87.45	87.85	88.29	87.31	83.25	82.4117	0.720541
>0.05	N2_GLIMPSE_Beagle_raw	1511716	86.60%	2613707	94.93%	823099	87.21%	0	0	0	86.55	93.75	90.66	86.6	94.93	87.21	82.5356	0.823361
0.001-0.01	N3_GLIMPSE_Beagle_GP99	16559	48.27%	7856556	99.94%	113897	99.74%	0	0	0	76.91	99.78	99.65	48.27	99.94	99.74	85.0114	0.950792
0.01-0.05	N3_GLIMPSE_Beagle_GP99	75911	70.92%	2203312	99.43%	95714	98.66%	0	0	0	85.3	98.67	97.69	70.92	99.43	98.66	79.2257	0.898337
0.05-0.1	N3_GLIMPSE_Beagle_GP99	114989	79.00%	874934	98.63%	89890	96.30%	0	0	0	88.79	96.96	95.54	79	98.63	96.3	81.6144	0.886037
0.1-0.3	N3_GLIMPSE_Beagle_GP99	623812	83.44%	1294683	95.76%	369259	90.49%	0	0	0	88.1	92.94	90.84	83.44	95.76	90.49	81.872	0.827327
>0.3	N3_GLIMPSE_Beagle_GP99	729653	85.74%	461901	87.64%	362393	84.77%	0	0	0	86.77	85.68	85.15	85.74	87.64	84.77	81.2719	0.70261
>0.05	N3_GLIMPSE_Beagle_GP99	1468454	84.19%	2631518	95.13%	821542	88.44%	0	0	0	87.49	92.84	88.7	84.19	95.13	88.44	81.5617	0.811229
0.001-0.01	N1_GLIMPSE_Beagle_GP99	18064	56.06%	7854374	99.94%	113872	99.78%	0	0	0	79.03	99.82	99.62	56.06	99.94	99.78	87.261	0.958134
0.01-0.05	N1_GLIMPSE_Beagle_GP99	80958	78.07%	2208079	99.54%	96130	99.00%	0	0	0	88.46	99.03	98.27	78.07	99.54	99	83.9435	0.923029
0.05-0.1	N1_GLIMPSE_Beagle_GP99	124270	85.73%	875604	98.92%	93133	97.66%	0	0	0	91.79	97.92	97.12	85.73	98.92	97.66	87.004	0.920689
0.1-0.3	N1_GLIMPSE_Beagle_GP99	654833	89.27%	1319200	97.03%	386093	93.36%	0	0	0	91.53	95.5	94.19	89.27	97.03	93.36	87.6587	0.884861
>0.3	N1_GLIMPSE_Beagle_GP99	765347	91.00%	481566	92.00%	397217	90.15%	0	0	0	91.17	90.98	91.04	91	92	90.15	87.8424	0.807997
>0.05	N1_GLIMPSE_Beagle_GP99	1544450	89.82%	2676370	96.68%	876443	92.30%	0	0	0	91.37	95.42	93.03	89.82	96.68	92.3	87.6875	0.876497
0.001-0.01	N2_GLIMPSE_Beagle_GP99	15670	48.37%	7870585	99.93%	113946	99.75%	0	0	0	74.86	99.79	99.7	48.37	99.93	99.75	85.3551	0.952407
0.01-0.05	N2_GLIMPSE_Beagle_GP99	79164	72.92%	2202234	99.41%	96110	98.34%	0	0	0	84.88	98.73	98.26	72.92	99.41	98.34	79.8959	0.902102
0.05-0.1	N2_GLIMPSE_Beagle_GP99	117841	81.28%	871895	98.47%	91598	95.10%	0	0	0	87.26	97.25	96.29	81.28	98.47	95.1	82.1903	0.889521
0.1-0.3	N2_GLIMPSE_Beagle_GP99	639772	85.70%	1292192	95.52%	367113	89.60%	0	0	0	87.2	93.82	92.24	85.7	95.52	89.6	82.7461	0.837765
>0.3	N2_GLIMPSE_Beagle_GP99	754102	88.29%	449620	87.31%	364388	83.25%	0	0	0	85.9	87.45	87.85	88.29	87.31	83.25	82.4117	0.720541
>0.05	N2_GLIMPSE_Beagle_GP99	1511715	86.60%	2613707	94.93%	823099	87.21%	0	0	0	86.55	93.75	90.66	86.6	94.93	87.21	82.5356	0.823361
0.001-0.01	N3_IS0.4	17090	72.99%	7533927	99.98%	111233	99.82%	0	0	0	91.55	99.92	99.94	72.99	99.98	99.82	94.1157	0.981826
0.01-0.05	N3_IS0.4	80741	92.30%	1851804	99.72%	84268	98.87%	0	0	0	93.03	99.65	99.59	92.3	99.72	98.87	92.7919	0.967502
0.05-0.1	N3_IS0.4	124159	94.65%	708841	99.05%	74527	97.02%	0	0	0	93.22	99.14	98.85	94.65	99.05	97.02	92.5136	0.954261
0.1-0.3	N3_IS0.4	667413	94.24%	1087816	97.06%	324405	92.52%	0	0	0	91.91	97.31	96.69	94.24	97.06	92.52	90.8481	0.916659
>0.3	N3_IS0.4	778771	93.81%	448626	92.27%	357396	89.71%	0	0	0	90.9	93.48	94.51	93.81	92.27	89.71	89.7332	0.853889
>0.05	N3_IS0.4	1570343	94.06%	2245283	96.67%	756328	91.58%	0	0	0	91.51	97.08	95.86	94.06	96.67	91.58	90.4384	0.908409
0.001-0.01	N1_IS0.4	18601	79.25%	7529882	99.98%	111198	99.83%	0	0	0	93.06	99.93	99.93	79.25	99.98	99.83	95.3052	0.985264
0.01-0.05	N1_IS0.4	85108	95.28%	1850969	99.81%	84627	99.31%	0	0	0	95.45	99.78	99.69	95.28	99.81	99.31	95.33	0.978818
0.05-0.1	N1_IS0.4	130472	96.87%	706657	99.52%	77330	98.46%	0	0	0	96.61	99.49	99.18	96.87	99.52	98.46	95.9324	0.975212
0.1-0.3	N1_IS0.4	677993	96.32%	1103079	98.49%	340304	95.89%	0	0	0	95.59	98.33	97.89	96.32	98.49	95.89	94.6642	0.952382
>0.3	N1_IS0.4	787483	95.90%	464173	96.33%	389921	94.80%	0	0	0	95.31	95.81	96.62	95.9	96.33	94.8	94.1821	0.918827
>0.05	N1_IS0.4	1595948	96.16%	2273909	98.36%	807555	95.60%	0	0	0	95.53	98.16	97.39	96.16	98.36	95.6	94.5352	0.948682
0.001-0.01	N2_IS0.4	15739	71.16%	7546608	99.98%	111311	99.86%	0	0	0	91.7	99.91	99.94	71.16	99.98	99.86	94.1306	0.98203
0.01-0.05	N2_IS0.4	82998	92.88%	1850186	99.71%	84823	98.85%	0	0	0	92.94	99.67	99.68	92.88	99.71	98.85	92.9658	0.968049
0.05-0.1	N2_IS0.4	124454	95.11%	705531	98.87%	76255	95.84%	0	0	0	91.63	99.2	99.09	95.11	98.87	95.84	91.8556	0.950392
0.1-0.3	N2_IS0.4	671324	94.59%	1080888	96.61%	320215	91.01%	0	0	0	90.65	97.39	97.04	94.59	96.61	91.01	90.1766	0.910049
>0.3	N2_IS0.4	781959	94.08%	433827	91.36%	356392	86.98%	0	0	0	89.29	93.42	94.89	94.08	91.36	86.98	88.8025	0.839
>0.05	N2_IS0.4	1577737	94.38%	2220246	96.23%	752862	89.51%	0	0	0	90.05	97.14	96.21	94.38	96.23	89.51	89.6402	0.900385
Note,	Minor Allele Frequency bins
MAF.bin	Underscore separated info for (in order): Sample ID, Imputation Strategy, Filtering approach (raw, GP99, and GDI)
Run	Number of correctly imputed heterozygous sites
#Het	Proportion of correctly imputed heterozygous sites
#Het(%)	Number of correctly imputed homozygous REF sites
#Ref	Proportion of correctly imputed homozygous REF sites
#Ref(%)	NUmber of correctly imputed homozygous ALT variants
#Alt	Proportion of correctly imputed homozygous ALT sites
#Alt(%)	Missingness at heterozygous sites
MisHet(%)	Missingness at homozygous REF sites
MisRef(%)	Missingness at homozygous ALT sites
MisAlt(%)	Precision (TP/(TP+FP)) for imputed heterozygous sites
Het.Precision(%)	Precision (TP/(TP+FP)) for imputed homozygous REF sites
Ref.Precision(%)	Precision (TP/(TP+FP)) for imputed homozygous ALT sites
Alt.Precision(%)	Sensitivity (TP/(TP+FN)) for imputed heterozygous sites
Het.Sensitivity(%)	Sensitivity (TP/(TP+FN)) for imputed homozygous REF sites
Ref.Sensitivity(%)	Sensitivity (TP/(TP+FN)) for imputed homozygous ALT sites
Alt.Sensitivity(%)	Non-reference concordance (NRC = 1 - (Err + Era + Eaa) / (Err + Era + Eaa + Mra + Maa)
Non-reference.concordance(%)	Pearson's r2 on dosage values
R2
