# Supplementary material for: Genotype imputation from low-coverage data for medical and population genetic analyses
Source: Genome Res. 2025 Sep;35(9):1929–41. doi: 10.1101/gr.280175.124 (PMC12400947; doi:10.1101/gr.280175.124)
Supplement: Supplement 6 [file Supplemental_Table_3.xlsx]

## Sheet: Blad1
Table S3. Imputation accuracy summary statistics for three individual NIPS samples sequenced to high coverage and imputed with the 1000GP reference panel.
MAF.bin	Run	#Het	#Het(%)	#Ref	#Ref(%)	#Alt	#Alt(%)	MisHet(%)	MisRef(%)	MisAlt(%)	Het.Precision(%)	Ref.Precision(%)	Alt.Precision(%)	Het.Sensitivity(%)	Ref.Sensitivity(%)	Alt.Sensitivity(%)	Non-reference.concordance(%)	R2
0.001-0.01	N3_QUILT_raw	14391	50.01	6613754	99.80	111855	99.65	0	0	0	51.86	99.78	99.89	50.01	99.80	99.65	81.96	94.12
0.01-0.05	N3_QUILT_raw	75176	71.24	2158740	99.05	93337	97.73	0	0	0	76.92	98.65	98.82	71.24	99.05	97.73	76.03	88.32
0.05-0.1	N3_QUILT_raw	117613	81.8	854161	97.97	87596	95.31	0	0	0	84.41	97.29	97.03	81.80	97.97	95.31	80.98	88.41
0.1-0.3	N3_QUILT_raw	640420	86.89	1267932	95.21	360969	89.73	0	0	0	86.20	94.42	93.69	86.89	95.21	89.73	83.23	85.32
>0.3	N3_QUILT_raw	747685	89.14	459764	88.70	358514	85.21	0	0	0	86.48	88.94	90.47	89.14	88.70	85.21	83.93	77.20
>0.05	N3_QUILT_raw	1505718	87.57	2581857	94.85	807079	88.21	0	0	0	86.20	94.30	92.57	87.57	94.85	88.21	83.36	84.56
0.001-0.01	N1_QUILT_raw	14816	54.68	6615469	99.85	111897	99.74	0	0	0	59.48	99.82	99.88	54.68	99.85	99.74	84.97	95.22
0.01-0.05	N1_QUILT_raw	79372	77.54	2166837	99.32	94431	98.75	0	0	0	83.41	98.99	99.03	77.54	99.32	98.75	81.70	91.37
0.05-0.1	N1_QUILT_raw	124397	86.91	858963	98.72	91371	97.29	0	0	0	90.21	98.07	97.91	86.91	98.72	97.29	86.94	92.30
0.1-0.3	N1_QUILT_raw	655389	90.73	1300196	97.00	381475	93.58	0	0	0	91.00	96.20	95.72	90.73	97.00	93.58	88.61	90.34
>0.3	N1_QUILT_raw	763084	92.14	482286	93.59	395455	91.15	0	0	0	91.70	92.25	93.62	92.14	93.59	91.15	89.46	85.37
>0.05	N1_QUILT_raw	1542870	91.09	2641445	96.91	868301	92.83	0	0	0	91.28	96.04	94.97	91.09	96.91	92.83	88.86	89.97
0.001-0.01	N2_QUILT_raw	12909	48.14	6623395	99.80	111959	99.74	0	0	0	48.76	99.79	99.92	48.14	99.80	99.74	81.95	94.16
0.01-0.05	N2_QUILT_raw	78481	73.32	2158773	99.10	94305	98.08	0	0	0	78.68	98.73	98.86	73.32	99.10	98.08	77.55	89.09
0.05-0.1	N2_QUILT_raw	119555	83.50	852640	97.98	89739	94.74	0	0	0	84.27	97.54	97.43	83.50	97.98	94.74	81.91	89.08
0.1-0.3	N2_QUILT_raw	646776	87.92	1265945	94.97	358398	88.79	0	0	0	85.45	94.81	94.31	87.92	94.97	88.79	83.33	85.42
>0.3	N2_QUILT_raw	755664	89.97	448123	88.41	359225	83.18	0	0	0	85.48	89.39	91.34	89.97	88.41	83.18	83.79	76.99
>0.05	N2_QUILT_raw	1521995	88.56	2566708	94.71	807362	86.79	0	0	0	85.37	94.68	93.29	88.56	94.71	86.79	83.42	84.69
0.001-0.01	N3_QUILT_GP99	5668	48.63	6388679	100.00	107706	99.97	59.50	3.59	4.02	98.15	99.91	99.97	48.63	100.00	99.97	94.89	98.59
0.01-0.05	N3_QUILT_GP99	43898	86.18	1934518	99.98	82237	99.77	51.73	11.22	13.69	98.71	99.65	99.81	86.18	99.98	99.77	94.30	97.87
0.05-0.1	N3_QUILT_GP99	77118	95.70	714489	99.89	70164	99.37	43.95	17.97	23.18	98.47	99.54	99.73	95.70	99.89	99.37	96.93	98.48
0.1-0.3	N3_QUILT_GP99	428660	98.15	968057	99.61	248490	98.15	40.74	27.03	37.06	98.07	99.29	99.54	98.15	99.61	98.15	97.62	98.19
>0.3	N3_QUILT_GP99	505358	98.96	307071	98.36	217191	97.14	39.12	39.77	46.86	97.78	98.84	99.22	98.96	98.36	97.14	97.73	96.82
>0.05	N3_QUILT_GP99	1011136	98.36	1989617	99.52	535845	97.90	40.22	26.55	40.17	97.95	99.31	99.43	98.36	99.52	97.90	97.60	98.06
0.001-0.01	N1_QUILT_GP99	6469	57.21	6446747	100.00	109139	99.98	58.27	2.69	2.70	98.06	99.93	99.97	57.21	100.00	99.98	95.88	98.87
0.01-0.05	N1_QUILT_GP99	50108	90.96	1995312	99.99	86153	99.92	46.18	8.53	9.84	99.34	99.76	99.87	90.96	99.99	99.92	96.24	98.58
0.05-0.1	N1_QUILT_GP99	89806	97.04	755603	99.97	78060	99.84	35.34	13.13	16.75	99.57	99.66	99.82	97.04	99.97	99.84	98.17	99.08
0.1-0.3	N1_QUILT_GP99	480201	98.76	1073931	99.84	292162	99.27	32.69	19.75	27.80	99.20	99.54	99.62	98.76	99.84	99.27	98.73	99.05
>0.3	N1_QUILT_GP99	562344	99.37	361680	99.42	279806	98.87	31.67	29.41	34.77	99.07	99.35	99.58	99.37	99.42	98.87	98.96	98.62
>0.05	N1_QUILT_GP99	1132351	98.92	2191214	99.81	650028	99.17	32.42	19.46	29.92	99.16	99.55	99.63	98.92	99.81	99.17	98.79	99.03
0.001-0.01	N2_QUILT_GP99	4870	45.45	6410022	100.00	107755	99.98	60.04	3.41	3.99	96.88	99.91	99.98	45.45	100.00	99.98	94.93	98.61
0.01-0.05	N2_QUILT_GP99	46822	87.28	1951211	99.98	84280	99.65	49.88	10.41	12.04	98.64	99.65	99.91	87.28	99.98	99.65	94.60	97.96
0.05-0.1	N2_QUILT_GP99	81044	95.69	724170	99.86	73181	98.96	40.85	16.67	21.93	97.86	99.52	99.78	95.69	99.86	98.96	96.60	98.30
0.1-0.3	N2_QUILT_GP99	449115	97.99	987554	99.44	254121	97.22	37.69	25.49	35.24	97.22	99.21	99.45	97.99	99.44	97.22	96.95	97.66
>0.3	N2_QUILT_GP99	525542	99.00	307125	97.64	225321	94.76	36.80	37.94	44.94	96.36	98.83	99.26	99.00	97.64	94.76	96.76	95.40
>0.05	N2_QUILT_GP99	1055701	98.31	2018849	99.31	552623	96.42	37.52	24.99	38.39	96.84	99.27	99.41	98.31	99.31	96.42	96.83	97.40
Note,
MAF.bin	Minor Allele Frequency bins
Run	Underscore separated info for (in order): Sample ID, Imputation Strategy, Filtering approach (raw, GP99, and GDI)
#Het	Number of correctly imputed heterozygous sites
#Het(%)	Proportion of correctly imputed heterozygous sites
#Ref	Number of correctly imputed homozygous REF sites
#Ref(%)	Proportion of correctly imputed homozygous REF sites
#Alt	NUmber of correctly imputed homozygous ALT variants
#Alt(%)	Proportion of correctly imputed homozygous ALT sites
MisHet(%)	Missingness at heterozygous sites
MisRef(%)	Missingness at homozygous REF sites
MisAlt(%)	Missingness at homozygous ALT sites
Het.Precision(%)	Precision (TP/(TP+FP)) for imputed heterozygous sites
Ref.Precision(%)	Precision (TP/(TP+FP)) for imputed homozygous REF sites
Alt.Precision(%)	Precision (TP/(TP+FP)) for imputed homozygous ALT sites
Het.Sensitivity(%)	Sensitivity (TP/(TP+FN)) for imputed heterozygous sites
Ref.Sensitivity(%)	Sensitivity (TP/(TP+FN)) for imputed homozygous REF sites
Alt.Sensitivity(%)	Sensitivity (TP/(TP+FN)) for imputed homozygous ALT sites
Non-reference.concordance(%)	Non-reference concordance (NRC = 1 - (Err + Era + Eaa) / (Err + Era + Eaa + Mra + Maa)
R2	Pearson's r2 on dosage values
