# Supplementary material for: Genotype imputation from low-coverage data for medical and population genetic analyses
Source: Genome Res. 2025 Sep;35(9):1929–41. doi: 10.1101/gr.280175.124 (PMC12400947; doi:10.1101/gr.280175.124)
Supplement: Supplement 7 [file Supplemental_Table_4.xlsx]

## Sheet: Sheet1
Table S4. Polygenic risk score estimation models and their performance statistics.
Analysis	Pt	Beta	SE	P_value	R2	Number of SNPs selected in 1KG -NFE	Number of SNPs in NIPS (%overlap with 1KG-NFE)
PGS_GDI	Pt_5e.08	0.0158989	0.000987752	9.25317e-55	0.119037	9099	3,863 (42.46)
PGS_GDI	Pt_1e.05	0.0167283	0.00101696	5.81943e-57	0.123685	13674	5,528 (40.43)
PGS_GDI	Pt_0.0001	0.0158736	0.000950282	1.43284e-58	0.127067	17206	6,715 (39.03)
PGS_GDI	Pt_0.001	0.0156256	0.000917784	1.26259e-60	0.131369	23065	8,704 (37.74)
PGS_GDI	Pt_0.05	0.0154414	0.000901214	2.51015e-61	0.132833	46254	15,394 (33.28)
PGS_GDI	Pt_0.1	0.0152991	0.000886233	3.6506e-62	0.134577	54411	17,597 (32.34)
PGS_GDI	Pt_0.5	0.0158153	0.00089779	1.77851e-64	0.139375	82513	24,697 (29.93)
PGS_GDI	Pt_1	0.0158855	0.000898509	6.71199e-65	0.140251	97183	27,911 (28.72)
PGS_MAF_0.05	Pt_5e.08	0.0282185	0.00130346	4.02123e-93	0.196695	9099	9,038 (99.33)
PGS_MAF_0.05	Pt_1e.05	0.0289728	0.00128304	2.89213e-100	0.210391	13674	13,579 (99.31)
PGS_MAF_0.05	Pt_0.0001	0.0293179	0.00127765	4.11614e-103	0.215785	17206	17,081 (99.27)
PGS_MAF_0.05	Pt_0.001	0.0295008	0.00127283	6.38099e-105	0.219195	23065	22,888 (99.23)
PGS_MAF_0.05	Pt_0.05	0.0301643	0.00125867	3.52135e-111	0.230873	46254	45,872 (99.17)
PGS_MAF_0.05	Pt_0.1	0.0303869	0.00126117	3.25004e-112	0.232787	54411	53,949 (99.15)
PGS_MAF_0.05	Pt_0.5	0.0305404	0.00126444	1.08874e-112	0.233664	82513	81,782 (99.11)
PGS_MAF_0.05	Pt_1	0.0306447	0.00126692	5.68592e-113	0.234185	97183	96,348 (99.14)
PGS_MAF_0.01	Pt_5e.08	0.027799	0.00129911	3.10827e-91	0.193036	9768	9,704 (99.34)
PGS_MAF_0.01	Pt_1e.05	0.0285588	0.0012801	3.63519e-98	0.20639	14835	14,733 (99.31)
PGS_MAF_0.01	Pt_0.0001	0.0291313	0.0012804	1.37308e-101	0.212904	18798	18,659 (99.26)
PGS_MAF_0.01	Pt_0.001	0.0296023	0.00128404	5.95411e-104	0.217369	25472	25,268 (99.2)
PGS_MAF_0.01	Pt_0.05	0.0308799	0.0012851	1.08305e-111	0.231821	52902	52,440 (99.13)
PGS_MAF_0.01	Pt_0.1	0.0310478	0.00128215	3.44236e-113	0.234587	62809	62,259 (99.12)
PGS_MAF_0.01	Pt_0.5	0.0313907	0.00129725	4.75755e-113	0.234328	98029	97,147 (99.1)
PGS_MAF_0.01	Pt_1	0.0314566	0.00129815	2.53538e-113	0.234831	117601	116,568 (99.12)
PGS_HapMap	Pt_5e.08	0.0279564	0.00129975	4.58017e-92	0.19465	9729	9,663 (99.32)
PGS_HapMap	Pt_1e.05	0.0286787	0.00128131	1.00254e-98	0.207459	14790	14,690 (99.32)
PGS_HapMap	Pt_0.0001	0.0292532	0.00128227	4.51974e-102	0.213818	18728	18,591 (99.27)
PGS_HapMap	Pt_0.001	0.0297056	0.0012825	8.41142e-105	0.218969	25352	25,152 (99.21)
PGS_HapMap	Pt_0.05	0.0306183	0.00126656	7.36705e-113	0.233977	52700	52,263 (99.17)
PGS_HapMap	Pt_0.1	0.0307641	0.00126342	2.83021e-114	0.236584	62576	62,059 (99.17)
PGS_HapMap	Pt_0.5	0.0309256	0.00127431	1.28378e-113	0.235376	97669	96,849 (99.16)
PGS_HapMap	Pt_1	0.0309581	0.00127403	7.23118e-114	0.235835	117234	116,270 (99.18)
Note, Pt - p-value threshold.
