# Supplementary material for: Genotype imputation from low-coverage data for medical and population genetic analyses
Source: Genome Res. 2025 Sep;35(9):1929–41. doi: 10.1101/gr.280175.124 (PMC12400947; doi:10.1101/gr.280175.124)
Supplement: Supplement 8 [file Supplemental_Table_5.xlsx]

## Sheet: Blad1
Table S5. Imputation accuracy summary statistics for 140 samples genotyped by array.
MAF.bin	Run	#Het	#Het(%)	#Ref	#Ref(%)	#Alt	#Alt(%)	MisHet(%)	MisRef(%)	MisAlt(%)	Het.Precision(%)	Ref.Precision(%)	Alt.Precision(%)	Het.Sensitivity(%)	Ref.Sensitivity(%)	Alt.Sensitivity(%)	Non-reference.concordance(%)
0.001-0.01	1_QUILT_raw	83	38.25%	9703	99.92%	2	28.57%	0	0	0	93.26	98.59	50	38.25	99.92	28.57	100
0.01-0.05	1_QUILT_raw	3138	64.24%	95167	99.71%	30	36.59%	0	0	0	90.96	98.19	73.17	64.24	99.71	36.59	98.55
0.05-0.1	1_QUILT_raw	1953	76.26%	18566	99.11%	82	64.06%	0	0	0	90.92	96.87	75.93	76.26	99.11	64.06	97.3
0.1-0.3	1_QUILT_raw	11695	83.7%	30002	96.87%	1496	76.52%	0	0	0	89.93	93.53	82.33	83.7	96.87	76.52	94.98
gt0.3	1_QUILT_raw	10950	86.38%	9399	91.78%	3531	83.59%	0	0	0	88.64	87.95	86.1	86.38	91.78	83.59	92.19
gt0.05	1_QUILT_raw	24598	84.21%	57967	96.7%	5109	81.01%	0	0	0	89.43	93.6	84.78	84.21	96.7	81.01	93.78
0.001-0.01	2_QUILT_raw	107	52.97%	9715	99.87%	0	0	0	0	0	89.17	98.99	0	52.97	99.87	0	98.13
0.01-0.05	2_QUILT_raw	3522	72.99%	95324	99.76%	50	65.79%	0	0	0	93.55	98.65	80.65	72.99	99.76	65.79	99.24
0.05-0.1	2_QUILT_raw	2187	83.6%	18600	99.45%	83	80.58%	0	0	0	95.42	97.81	73.45	83.6	99.45	80.58	98.55
0.1-0.3	2_QUILT_raw	12199	88.25%	30546	97.86%	1573	82.53%	0	0	0	93.03	95.39	87.05	88.25	97.86	82.53	96.51
gt0.3	2_QUILT_raw	11685	90.78%	9422	93.97%	3759	88.2%	0	0	0	92.04	91.81	89.44	90.78	93.97	88.2	94.5
gt0.05	2_QUILT_raw	26071	88.95%	58568	97.71%	5415	86.35%	0	0	0	92.78	95.54	88.44	88.95	97.71	86.35	95.67
0.001-0.01	3_QUILT_raw	93	46.04%	9722	99.87%	0	0	0	0	0	88.57	98.87	0	46.04	99.87	0	98.92
0.01-0.05	3_QUILT_raw	3162	65.12%	95145	99.65%	48	49.48%	0	0	0	89.58	98.24	85.71	65.12	99.65	49.48	98.72
0.05-0.1	3_QUILT_raw	2017	78.54%	18599	99.21%	52	53.61%	0	0	0	92.06	97.14	68.42	78.54	99.21	53.61	97.63
0.1-0.3	3_QUILT_raw	11713	83.82%	30215	97.04%	1406	76.33%	0	0	0	90.29	93.58	83.1	83.82	97.04	76.33	95.25
gt0.3	3_QUILT_raw	10976	87.4%	9538	91.91%	3521	83.32%	0	0	0	88.41	89	87.35	87.4	91.91	83.32	92.35
gt0.05	3_QUILT_raw	24706	84.9%	58352	96.83%	4979	80.76%	0	0	0	89.59	93.89	85.86	84.9	96.83	80.76	94
0.001-0.01	4_QUILT_raw	98	46.89%	9711	99.89%	0	0	0	0	0	90.74	98.8	0	46.89	99.89	0	98.98
0.01-0.05	4_QUILT_raw	3655	71.6%	94992	99.75%	57	57.58%	0	0	0	93.26	98.5	81.43	71.6	99.75	57.58	98.9
0.05-0.1	4_QUILT_raw	2229	83.39%	18503	99.29%	90	77.59%	0	0	0	93.97	97.69	79.65	83.39	99.29	77.59	98.58
0.1-0.3	4_QUILT_raw	12048	87.25%	30644	97.75%	1447	80.84%	0	0	0	92.71	95.03	84.82	87.25	97.75	80.84	96.28
gt0.3	4_QUILT_raw	11431	90.26%	9692	93.21%	3572	87.1%	0	0	0	91.01	91.37	89.39	90.26	93.21	87.1	94.35
gt0.05	4_QUILT_raw	25708	88.21%	58839	97.44%	5109	85.05%	0	0	0	92.05	95.22	87.86	88.21	97.44	85.05	95.52
0.001-0.01	5_QUILT_raw	98	45.79%	9710	99.94%	0	0	0	0	0	95.15	98.71	0	45.79	99.94	0	98.98
0.01-0.05	5_QUILT_raw	3385	66.88%	94937	99.69%	46	47.92%	0	0	0	91.29	98.26	71.88	66.88	99.69	47.92	98.63
0.05-0.1	5_QUILT_raw	2060	78.45%	18562	99.12%	48	59.26%	0	0	0	91.8	97.06	72.73	78.45	99.12	59.26	98.24
0.1-0.3	5_QUILT_raw	11764	84.2%	30278	97.17%	1418	0.78	0	0	0	90.94	93.67	83.86	84.2	97.17	78	95.73
gt0.3	5_QUILT_raw	11249	87.76%	9390	0.92	3472	84.15%	0	0	0	89.26	89.28	86.15	87.76	92	84.15	92.56
gt0.05	5_QUILT_raw	25073	85.24%	58230	96.9%	4938	81.96%	0	0	0	90.25	93.97	85.33	85.24	96.9	81.96	94.35
0.001-0.01	6_QUILT_raw	96	47.29%	9713	99.9%	0	0	0	0	0	90.57	98.87	0	47.29	99.9	0	97.92
0.01-0.05	6_QUILT_raw	3653	71.03%	94904	99.71%	47	43.52%	0	0	0	91.97	98.46	73.44	71.03	99.71	43.52	98.32
0.05-0.1	6_QUILT_raw	2221	82.08%	18489	99.39%	74	74.75%	0	0	0	94.79	97.47	76.29	82.08	99.39	74.75	98.65
0.1-0.3	6_QUILT_raw	12044	86.62%	30474	97.7%	1510	81.1%	0	0	0	92.55	94.72	85.36	86.62	97.7	81.1	96.22
gt0.3	6_QUILT_raw	11469	90.14%	9640	93.9%	3638	87.1%	0	0	0	91.52	91.2	89.52	90.14	93.9	87.1	94.29
gt0.05	6_QUILT_raw	25734	87.73%	58603	97.58%	5222	85.08%	0	0	0	92.27	94.96	88.06	87.73	97.58	85.08	95.45
0.001-0.01	7_QUILT_raw	101	44.49%	9699	99.91%	0	0	0	0	0	91.82	98.69	0	44.49	99.91	0	98.02
0.01-0.05	7_QUILT_raw	3519	70.27%	94950	99.69%	52	0.65	0	0	0	91.76	98.45	88.14	70.27	99.69	65	99.24
0.05-0.1	7_QUILT_raw	2275	82.85%	18398	99.26%	70	64.22%	0	0	0	93.81	97.49	75.27	82.85	99.26	64.22	98.46
0.1-0.3	7_QUILT_raw	12125	86.27%	30261	97.45%	1381	78.11%	0	0	0	91.85	94.5	83.6	86.27	97.45	78.11	95.9
gt0.3	7_QUILT_raw	11188	89.28%	9520	0.93	3757	86.43%	0	0	0	90.36	90.55	89.01	89.28	93	86.43	93.71
gt0.05	7_QUILT_raw	25588	87.24%	58179	97.25%	5208	83.68%	0	0	0	91.36	94.74	87.29	87.24	97.25	83.68	95.03
0.001-0.01	8_QUILT_raw	88	46.32%	9725	99.93%	1	14.29%	0	0	0	94.62	98.9	33.33	46.32	99.93	14.29	100
0.01-0.05	8_QUILT_raw	3437	68.37%	95050	99.71%	38	0.38	0	0	0	91.24	98.35	79.17	68.37	99.71	38	98.27
0.05-0.1	8_QUILT_raw	2130	82.14%	18599	99.33%	78	69.64%	0	0	0	93.75	97.62	74.29	82.14	99.33	69.64	98.05
0.1-0.3	8_QUILT_raw	11916	86.41%	30340	97.48%	1645	80.28%	0	0	0	91.8	94.63	85.68	86.41	97.48	80.28	95.89
gt0.3	8_QUILT_raw	11216	88.96%	9615	93.17%	3674	86.51%	0	0	0	90.58	90.61	87.85	88.96	93.17	86.51	93.49
gt0.05	8_QUILT_raw	25262	87.14%	58554	97.32%	5397	84.22%	0	0	0	91.41	94.86	86.95	87.14	97.32	84.22	94.88
0.001-0.01	9_QUILT_raw	98	46.45%	9711	99.93%	0	0	0	0	0	95.15	98.75	0	46.45	99.93	0	100
0.01-0.05	9_QUILT_raw	3339	68.13%	95195	99.68%	56	55.45%	0	0	0	91.01	98.38	78.87	68.13	99.68	55.45	98.76
0.05-0.1	9_QUILT_raw	2052	82.71%	18678	99.27%	99	0.75	0	0	0	93.15	97.74	85.34	82.71	99.27	75	98.56
0.1-0.3	9_QUILT_raw	12000	86.33%	30347	97.49%	1562	80.31%	0	0	0	91.82	94.52	86.87	86.33	97.49	80.31	96.14
gt0.3	9_QUILT_raw	11285	89.49%	9691	93.18%	3608	86.4%	0	0	0	90.53	91.09	88.39	89.49	93.18	86.4	93.65
gt0.05	9_QUILT_raw	25337	87.4%	58716	97.3%	5269	84.26%	0	0	0	91.35	94.93	87.88	87.4	97.3	84.26	95.1
0.001-0.01	10_QUILT_raw	97	51.6%	9745	99.96%	1	11.11%	0	0	0	97.98	99	25	51.6	99.96	11.11	98.98
0.01-0.05	10_QUILT_raw	3643	71.33%	95017	99.72%	68	60.71%	0	0	0	92.53	98.48	77.27	71.33	99.72	60.71	98.76
0.05-0.1	10_QUILT_raw	2200	84.55%	18617	99.4%	83	72.81%	0	0	0	94.62	97.93	76.15	84.55	99.4	72.81	98.29
0.1-0.3	10_QUILT_raw	12371	87.74%	30224	97.7%	1616	82.74%	0	0	0	92.85	95.11	85.59	87.74	97.7	82.74	96.35
gt0.3	10_QUILT_raw	11353	89.89%	9686	94.23%	3763	87.9%	0	0	0	91.78	91.27	89.42	89.89	94.23	87.9	94.25
gt0.05	10_QUILT_raw	25924	88.38%	58527	97.63%	5462	86.04%	0	0	0	92.53	95.32	88.03	88.38	97.63	86.04	95.48
0.001-0.01	11_QUILT_raw	89	44.28%	9730	99.92%	0	0	0	0	0	92.71	98.81	0	44.28	99.92	0	98.88
0.01-0.05	11_QUILT_raw	3588	69.94%	95022	99.69%	47	54.02%	0	0	0	91.74	98.4	87.04	69.94	99.69	54.02	99.06
0.05-0.1	11_QUILT_raw	2205	80.95%	18478	99.3%	69	65.71%	0	0	0	93.71	97.28	75.82	80.95	99.3	65.71	98.28
0.1-0.3	11_QUILT_raw	11990	0.86	30349	97.35%	1493	79.41%	0	0	0	91.58	94.42	84.73	86	97.35	79.41	95.95
gt0.3	11_QUILT_raw	11206	88.77%	9700	93.39%	3596	86.05%	0	0	0	90.59	90.27	88.29	88.77	93.39	86.05	93.55
gt0.05	11_QUILT_raw	25401	86.73%	58527	97.27%	5158	83.68%	0	0	0	91.32	94.58	87.04	86.73	97.27	83.68	94.96
0.001-0.01	12_QUILT_raw	103	51.24%	9728	99.87%	1	0.2	0	0	0	90.35	98.96	33.33	51.24	99.87	20	100
0.01-0.05	12_QUILT_raw	3645	73.19%	95181	99.71%	55	53.4%	0	0	0	92.26	98.61	84.62	73.19	99.71	53.4	98.84
0.05-0.1	12_QUILT_raw	2215	85.49%	18645	99.43%	75	74.26%	0	0	0	95.02	98.02	82.42	85.49	99.43	74.26	98.86
0.1-0.3	12_QUILT_raw	12426	88.68%	30487	97.94%	1557	84.25%	0	0	0	93.71	95.45	87.08	88.68	97.94	84.25	96.97
gt0.3	12_QUILT_raw	11491	90.77%	9498	93.99%	3972	89.9%	0	0	0	92.36	91.96	89.99	90.77	93.99	89.9	94.92
gt0.05	12_QUILT_raw	26132	89.3%	58630	97.74%	5604	88.02%	0	0	0	93.22	95.66	89.05	89.3	97.74	88.02	96.11
0.001-0.01	13_QUILT_raw	100	48.31%	9665	99.91%	1	0.1	0	0	0	93.46	98.81	33.33	48.31	99.91	10	100
0.01-0.05	13_QUILT_raw	3853	75.98%	94489	99.72%	59	66.29%	0	0	0	93.11	98.73	88.06	75.98	99.72	66.29	99.26
0.05-0.1	13_QUILT_raw	2407	86.09%	18277	99.32%	64	76.19%	0	0	0	94.88	97.93	78.05	86.09	99.32	76.19	99.07
0.1-0.3	13_QUILT_raw	12206	89.21%	30395	97.93%	1615	85.13%	0	0	0	93.6	95.72	88.69	89.21	97.93	85.13	97.11
gt0.3	13_QUILT_raw	11446	91.47%	9599	94.57%	3846	89.92%	0	0	0	92.87	92.57	90.58	91.47	94.57	89.92	95.24
gt0.05	13_QUILT_raw	26059	89.88%	58271	97.79%	5525	88.29%	0	0	0	93.39	95.86	89.85	89.88	97.79	88.29	96.36
0.001-0.01	14_QUILT_raw	97	46.63%	9721	99.95%	0	0	0	0	0	96.04	98.84	0	46.63	99.95	0	98.97
0.01-0.05	14_QUILT_raw	3748	71.98%	94896	99.7%	40	52.63%	0	0	0	92.38	98.48	80	71.98	99.7	52.63	99.08
0.05-0.1	14_QUILT_raw	2252	83.07%	18500	99.39%	80	70.18%	0	0	0	94.66	97.58	79.21	83.07	99.39	70.18	98.54
0.1-0.3	14_QUILT_raw	12495	87.96%	30173	97.62%	1529	83.05%	0	0	0	92.89	95.01	87.62	87.96	97.62	83.05	96.88
gt0.3	14_QUILT_raw	11496	90.22%	9432	93.16%	3785	87.82%	0	0	0	91.27	91.08	89.59	90.22	93.16	87.82	94.46
gt0.05	14_QUILT_raw	26243	88.48%	58105	97.42%	5394	86.1%	0	0	0	92.32	95.14	88.85	88.48	97.42	86.1	95.83
0.001-0.01	15_QUILT_raw	75	38.86%	9737	99.92%	0	0	0	0	0	92.59	98.78	0	38.86	99.92	0	97.33
0.01-0.05	15_QUILT_raw	3357	67.02%	95047	99.69%	84	66.14%	0	0	0	91.4	98.28	91.3	67.02	99.69	66.14	99.1
0.05-0.1	15_QUILT_raw	2123	80.11%	18540	99.21%	71	70.3%	0	0	0	93.03	97.23	81.61	80.11	99.21	70.3	98.72
0.1-0.3	15_QUILT_raw	11824	84.88%	30234	97.35%	1592	79.52%	0	0	0	91.38	93.93	85.5	84.88	97.35	79.52	95.81
gt0.3	15_QUILT_raw	11037	88.15%	9536	93.03%	3744	84.92%	0	0	0	89.78	89.78	87.8	88.15	93.03	84.92	92.82
gt0.05	15_QUILT_raw	24984	85.85%	58310	97.19%	5407	83.03%	0	0	0	90.8	94.23	87.03	85.85	97.19	83.03	94.56
0.001-0.01	16_QUILT_raw	95	47.26%	9732	99.92%	0	0	0	0	0	93.14	98.84	0	47.26	99.92	0	98.95
0.01-0.05	16_QUILT_raw	3489	70.13%	95117	99.69%	72	66.67%	0	0	0	91.55	98.46	88.89	70.13	99.69	66.67	99.07
0.05-0.1	16_QUILT_raw	2040	81.7%	18718	99.38%	73	65.77%	0	0	0	93.97	97.6	78.49	81.7	99.38	65.77	98.39
0.1-0.3	16_QUILT_raw	11700	86.47%	30722	97.66%	1590	79.78%	0	0	0	91.76	94.76	87.89	86.47	97.66	79.78	95.98
gt0.3	16_QUILT_raw	11153	89.59%	9737	93.14%	3732	87.32%	0	0	0	90.59	91.07	89.43	89.59	93.14	87.32	94.07
gt0.05	16_QUILT_raw	24893	87.41%	59177	97.42%	5395	84.59%	0	0	0	91.41	95	88.81	87.41	97.42	84.59	95.21
0.001-0.01	17_QUILT_raw	93	46.04%	9714	99.87%	0	0	0	0	0	89.42	98.81	0	46.04	99.87	0	100
0.01-0.05	17_QUILT_raw	3666	72.68%	95105	99.71%	56	62.92%	0	0	0	92.44	98.57	91.8	72.68	99.71	62.92	99.25
0.05-0.1	17_QUILT_raw	2227	83.25%	18517	99.33%	89	71.2%	0	0	0	94.2	97.63	80.18	83.25	99.33	71.2	98.53
0.1-0.3	17_QUILT_raw	12328	87.25%	30371	97.73%	1462	0.82	0	0	0	93.1	94.86	84.51	87.25	97.73	82	96.54
gt0.3	17_QUILT_raw	11436	89.25%	9369	93.02%	3784	88.04%	0	0	0	91.22	90.55	88.02	89.25	93.02	88.04	94
gt0.05	17_QUILT_raw	25991	87.76%	58257	97.44%	5335	85.97%	0	0	0	92.35	94.99	86.89	87.76	97.44	85.97	95.45
0.001-0.01	18_QUILT_raw	112	45.9%	9682	99.86%	0	0	0	0	0	88.89	98.59	0	45.9	99.86	0	98.21
0.01-0.05	18_QUILT_raw	3672	66.78%	94510	99.58%	45	45.92%	0	0	0	89.52	98.1	77.59	66.78	99.58	45.92	98.76
0.05-0.1	18_QUILT_raw	2253	78.31%	18250	98.98%	69	56.1%	0	0	0	90.99	96.71	75.82	78.31	98.98	56.1	97.55
0.1-0.3	18_QUILT_raw	12219	83.7%	29485	96.68%	1406	74.27%	0	0	0	89.82	93.14	81.37	83.7	96.68	74.27	94.89
gt0.3	18_QUILT_raw	11371	87.41%	9080	91.76%	3535	82.59%	0	0	0	88.66	88.29	86.75	87.41	91.76	82.59	92.09
gt0.05	18_QUILT_raw	25843	84.78%	56815	96.58%	5010	79.57%	0	0	0	89.41	93.43	85	84.78	96.58	79.57	93.74
0.001-0.01	19_QUILT_raw	127	55.22%	9698	99.92%	1	14.29%	0	0	0	95.49	98.89	33.33	55.22	99.92	14.29	100
0.01-0.05	19_QUILT_raw	3883	75.94%	95001	99.72%	65	63.73%	0	0	0	93.1	98.72	82.28	75.94	99.72	63.73	99.01
0.05-0.1	19_QUILT_raw	2317	85.44%	18508	99.33%	73	76.84%	0	0	0	94.73	97.99	69.52	85.44	99.33	76.84	98.45
0.1-0.3	19_QUILT_raw	12692	90.45%	30475	98.19%	1629	84.84%	0	0	0	94.31	96.19	88.15	90.45	98.19	84.84	97.05
gt0.3	19_QUILT_raw	11773	91.76%	9605	94.76%	3802	90.18%	0	0	0	93.3	92.55	90.85	91.76	94.76	90.18	95.52
gt0.05	19_QUILT_raw	26782	90.56%	58588	97.97%	5504	88.33%	0	0	0	93.9	96.13	89.67	90.56	97.97	88.33	96.41
0.001-0.01	20_QUILT_raw	94	41.23%	9702	99.93%	0	0	0	0	0	94	98.57	0	41.23	99.93	0	98.94
0.01-0.05	20_QUILT_raw	3409	66.91%	94965	99.67%	42	43.75%	0	0	0	90.57	98.26	73.68	66.91	99.67	43.75	98.38
0.05-0.1	20_QUILT_raw	2103	78.24%	18506	99.18%	68	70.83%	0	0	0	92.68	97	71.58	78.24	99.18	70.83	98.16
0.1-0.3	20_QUILT_raw	11818	84.02%	30256	97.33%	1428	78.46%	0	0	0	91.35	93.58	83.7	84.02	97.33	78.46	95.73
gt0.3	20_QUILT_raw	11071	87.35%	9466	92.23%	3572	84.34%	0	0	0	89.22	88.73	87.16	87.35	92.23	84.34	92.73
gt0.05	20_QUILT_raw	24992	84.92%	58228	97.03%	5068	82.39%	0	0	0	90.5	93.8	85.91	84.92	97.03	82.39	94.44
0.001-0.01	21_QUILT_raw	114	50.44%	9699	99.89%	0	0	0	0	0	92.68	98.78	0	50.44	99.89	0	100
0.01-0.05	21_QUILT_raw	3527	69.72%	95049	99.69%	53	53.54%	0	0	0	91.54	98.41	79.1	69.72	99.69	53.54	98.72
0.05-0.1	21_QUILT_raw	2132	81.81%	18591	99.26%	87	77.68%	0	0	0	93.67	97.55	76.32	81.81	99.26	77.68	98.51
0.1-0.3	21_QUILT_raw	12073	86.45%	30317	97.45%	1557	81.69%	0	0	0	92.1	94.53	86.4	86.45	97.45	81.69	96.43
gt0.3	21_QUILT_raw	11486	88.88%	9417	92.97%	3566	86.24%	0	0	0	90.68	89.79	88.42	88.88	92.97	86.24	93.79
gt0.05	21_QUILT_raw	25691	87.1%	58325	97.26%	5210	84.67%	0	0	0	91.59	94.66	87.58	87.1	97.26	84.67	95.29
0.001-0.01	22_QUILT_raw	92	45.32%	9731	99.95%	1	0.25	0	0	0	94.85	98.86	33.33	45.32	99.95	25	97.85
0.01-0.05	22_QUILT_raw	3776	73.87%	95074	99.72%	42	0.56	0	0	0	92.75	98.61	85.71	73.87	99.72	56	99.16
0.05-0.1	22_QUILT_raw	2106	82.69%	18644	99.36%	98	76.56%	0	0	0	94.19	97.73	77.78	82.69	99.36	76.56	98.32
0.1-0.3	22_QUILT_raw	12157	87.71%	30505	97.67%	1585	83.73%	0	0	0	92.84	95.16	86.33	87.71	97.67	83.73	96.65
gt0.3	22_QUILT_raw	11406	90.29%	9606	93.61%	3811	0.89	0	0	0	91.85	91.72	88.92	90.29	93.61	89	94.54
gt0.05	22_QUILT_raw	25669	88.39%	58755	97.5%	5494	87.16%	0	0	0	92.5	95.37	87.93	88.39	97.5	87.16	95.74
0.001-0.01	23_QUILT_raw	99	47.14%	9714	99.88%	0	0	0	0	0	90	98.82	0	47.14	99.88	0	98.99
0.01-0.05	23_QUILT_raw	3719	73.12%	95045	99.7%	48	52.17%	0	0	0	92.26	98.57	84.21	73.12	99.7	52.17	99.18
0.05-0.1	23_QUILT_raw	2192	83.22%	18580	99.36%	84	81.55%	0	0	0	94.65	97.72	78.5	83.22	99.36	81.55	98.81
0.1-0.3	23_QUILT_raw	12325	88.39%	30480	97.71%	1547	83.67%	0	0	0	93.07	95.33	87.4	88.39	97.71	83.67	96.92
gt0.3	23_QUILT_raw	11959	91.08%	9454	94.22%	3570	88.94%	0	0	0	92.91	91.54	89.72	91.08	94.22	88.94	95.23
gt0.05	23_QUILT_raw	26476	89.12%	58514	97.64%	5201	87.18%	0	0	0	93.13	95.43	88.81	89.12	97.64	87.18	96.23
0.001-0.01	24_QUILT_raw	111	54.15%	9726	99.95%	2	0.25	0	0	0	96.52	98.99	50	54.15	99.95	25	99.12
0.01-0.05	24_QUILT_raw	3584	72.59%	95171	99.7%	47	0.47	0	0	0	91.9	98.59	82.46	72.59	99.7	47	98.79
0.05-0.1	24_QUILT_raw	2277	83.93%	18526	99.37%	58	71.6%	0	0	0	94.8	97.71	76.32	83.93	99.37	71.6	98.93
0.1-0.3	24_QUILT_raw	12556	88.09%	30179	97.79%	1560	83.51%	0	0	0	93.33	95.08	87.2	88.09	97.79	83.51	96.86
gt0.3	24_QUILT_raw	11532	90.6%	9587	94.4%	3795	88.63%	0	0	0	92.29	91.8	89.74	90.6	94.4	88.63	94.6
gt0.05	24_QUILT_raw	26365	88.79%	58292	97.7%	5413	86.87%	0	0	0	93	95.34	88.83	88.79	97.7	86.87	95.92
0.001-0.01	25_QUILT_raw	108	53.73%	9724	99.91%	0	0	0	0	0	93.91	98.99	0	53.73	99.91	0	100
0.01-0.05	25_QUILT_raw	3733	73.99%	95087	99.75%	43	0.5	0	0	0	93.63	98.62	82.69	73.99	99.75	50	99.26
0.05-0.1	25_QUILT_raw	2262	84.85%	18556	99.39%	73	72.28%	0	0	0	94.96	97.86	78.49	84.85	99.39	72.28	98.89
0.1-0.3	25_QUILT_raw	12670	90.04%	30425	97.82%	1522	84.89%	0	0	0	93.77	95.94	87.42	90.04	97.82	84.89	97.29
gt0.3	25_QUILT_raw	11708	91.83%	9527	94.26%	3890	90.26%	0	0	0	93	92.64	90.61	91.83	94.26	90.26	95.49
gt0.05	25_QUILT_raw	26640	90.34%	58508	97.71%	5485	88.41%	0	0	0	93.53	95.98	89.52	90.34	97.71	88.41	96.53
0.001-0.01	26_QUILT_raw	95	45.02%	9715	99.9%	0	0	0	0	0	91.35	98.75	0	45.02	99.9	0	98.95
0.01-0.05	26_QUILT_raw	3500	69.76%	95099	99.72%	49	55.68%	0	0	0	92.28	98.43	73.13	69.76	99.72	55.68	98.84
0.05-0.1	26_QUILT_raw	2160	80.84%	18528	99.27%	79	73.83%	0	0	0	93.83	97.33	75.24	80.84	99.27	73.83	98.62
0.1-0.3	26_QUILT_raw	12068	85.67%	30286	97.64%	1503	81.07%	0	0	0	92.53	94.25	84.3	85.67	97.64	81.07	96.15
gt0.3	26_QUILT_raw	11329	88.99%	9481	93.12%	3608	84.87%	0	0	0	90.24	90.2	88.02	88.99	93.12	84.87	93.2
gt0.05	26_QUILT_raw	25557	86.67%	58295	97.38%	5190	83.55%	0	0	0	91.61	94.51	86.69	86.67	97.38	83.55	94.9
0.001-0.01	27_QUILT_raw	115	50.88%	9705	99.93%	0	0	0	0	0	95.04	98.83	0	50.88	99.93	0	99.13
0.01-0.05	27_QUILT_raw	3833	74.98%	95086	99.76%	52	61.18%	0	0	0	93.85	98.67	85.25	74.98	99.76	61.18	99.2
0.05-0.1	27_QUILT_raw	2405	86.95%	18454	99.42%	80	72.07%	0	0	0	95.13	98.09	81.63	86.95	99.42	72.07	98.67
0.1-0.3	27_QUILT_raw	12874	90.52%	30259	97.87%	1548	83.9%	0	0	0	93.62	96.11	88.46	90.52	97.87	83.9	97.07
gt0.3	27_QUILT_raw	11947	92.06%	9485	94.87%	3776	89.88%	0	0	0	93.46	92.31	91.67	92.06	94.87	89.88	95.76
gt0.05	27_QUILT_raw	27226	90.85%	58198	97.85%	5404	87.77%	0	0	0	93.68	96.08	90.56	90.85	97.85	87.77	96.56
0.001-0.01	28_QUILT_raw	93	48.44%	9739	99.94%	1	14.29%	0	0	0	94.9	98.94	33.33	48.44	99.94	14.29	98.94
0.01-0.05	28_QUILT_raw	3688	72.7%	94985	99.66%	54	66.67%	0	0	0	91.58	98.56	88.52	72.7	99.66	66.67	99.36
0.05-0.1	28_QUILT_raw	2197	83.13%	18538	99.31%	81	69.83%	0	0	0	93.81	97.69	75.7	83.13	99.31	69.83	98.11
0.1-0.3	28_QUILT_raw	12471	88.07%	30324	97.61%	1440	82.57%	0	0	0	92.9	95.17	85.56	88.07	97.61	82.57	96.74
gt0.3	28_QUILT_raw	11618	90.68%	9513	93.6%	3660	87.43%	0	0	0	91.68	91.61	89.18	90.68	93.6	87.43	94.44
gt0.05	28_QUILT_raw	26286	88.76%	58375	97.46%	5181	85.69%	0	0	0	92.43	95.35	87.9	88.76	97.46	85.69	95.72
0.001-0.01	29_QUILT_raw	120	59.41%	9718	99.87%	0	0	0	0	0	91.6	99.05	0	59.41	99.87	0	100
0.01-0.05	29_QUILT_raw	3840	76.74%	95133	99.74%	63	63.64%	0	0	0	93.29	98.8	80.77	76.74	99.74	63.64	98.98
0.05-0.1	29_QUILT_raw	2303	86.74%	18534	99.37%	102	76.69%	0	0	0	94.54	98.14	86.44	86.74	99.37	76.69	98.71
0.1-0.3	29_QUILT_raw	13010	90.52%	30120	97.93%	1567	84.7%	0	0	0	93.94	96.05	88.53	90.52	97.93	84.7	97.22
gt0.3	29_QUILT_raw	11962	92.32%	9568	94.86%	3737	90.53%	0	0	0	93.75	93.09	90.42	92.32	94.86	90.53	95.69
gt0.05	29_QUILT_raw	27275	90.97%	58222	97.86%	5406	88.46%	0	0	0	93.91	96.2	89.79	90.97	97.86	88.46	96.6
0.001-0.01	30_QUILT_raw	114	53.77%	9711	99.85%	0	0	0	0	0	89.76	98.94	0	53.77	99.85	0	100
0.01-0.05	30_QUILT_raw	3961	78.33%	95112	99.74%	48	50.53%	0	0	0	93.4	98.85	87.27	78.33	99.74	50.53	99.1
0.05-0.1	30_QUILT_raw	2313	87.71%	18613	99.58%	87	80.56%	0	0	0	96.58	98.31	80.56	87.71	99.58	80.56	98.96
0.1-0.3	30_QUILT_raw	12610	90.53%	30698	98.46%	1635	86.92%	0	0	0	95.1	96.22	89.59	90.53	98.46	86.92	97.47
gt0.3	30_QUILT_raw	11844	92.89%	9684	95.49%	3944	91.7%	0	0	0	94.2	93.83	91.74	92.89	95.49	91.7	96.03
gt0.05	30_QUILT_raw	26767	91.3%	58995	98.31%	5666	90.08%	0	0	0	94.82	96.46	90.92	91.3	98.31	90.08	96.88
0.001-0.01	31_QUILT_raw	95	45.67%	9727	99.89%	0	0	0	0	0	91.35	98.8	0	45.67	99.89	0	100
0.01-0.05	31_QUILT_raw	3775	72.17%	94923	99.7%	38	44.71%	0	0	0	92.28	98.49	74.51	72.17	99.7	44.71	98.82
0.05-0.1	31_QUILT_raw	2225	83.46%	18572	99.39%	65	67.01%	0	0	0	94.52	97.73	71.43	83.46	99.39	67.01	98.21
0.1-0.3	31_QUILT_raw	12180	87.25%	30463	97.65%	1493	81.27%	0	0	0	92.51	94.9	86.45	87.25	97.65	81.27	96.43
gt0.3	31_QUILT_raw	11234	89.24%	9653	93.2%	3717	87.71%	0	0	0	91.11	90.92	87.73	89.24	93.2	87.71	93.9
gt0.05	31_QUILT_raw	25639	87.76%	58688	97.43%	5275	85.47%	0	0	0	92.06	95.09	87.12	87.76	97.43	85.47	95.34
0.001-0.01	32_QUILT_raw	117	57.35%	9729	99.95%	0	0	0	0	0	96.69	99.07	0	57.35	99.95	0	99.15
0.01-0.05	32_QUILT_raw	3783	75.92%	95215	99.75%	54	55.67%	0	0	0	93.27	98.76	77.14	75.92	99.75	55.67	98.75
0.05-0.1	32_QUILT_raw	2217	85.27%	18637	99.43%	76	0.76	0	0	0	94.99	98.02	79.17	85.27	99.43	76	98.65
0.1-0.3	32_QUILT_raw	12693	89.87%	30391	98.02%	1557	83.08%	0	0	0	93.76	95.96	86.74	89.87	98.02	83.08	96.71
gt0.3	32_QUILT_raw	11697	91.2%	9619	94.96%	3800	89.75%	0	0	0	93.1	92.14	90.78	91.2	94.96	89.75	95.21
gt0.05	32_QUILT_raw	26607	90.04%	58647	97.95%	5433	87.52%	0	0	0	93.57	95.95	89.4	90.04	97.95	87.52	96.12
0.001-0.01	33_QUILT_raw	104	53.89%	9739	99.96%	1	11.11%	0	0	0	98.11	99.01	33.33	53.89	99.96	11.11	100
0.01-0.05	33_QUILT_raw	3814	73.97%	94998	99.74%	26	33.77%	0	0	0	93.05	98.6	74.29	73.97	99.74	33.77	98.83
0.05-0.1	33_QUILT_raw	2304	85.81%	18528	99.33%	79	73.83%	0	0	0	94.54	98.01	76.7	85.81	99.33	73.83	98.66
0.1-0.3	33_QUILT_raw	12442	89.15%	30567	97.83%	1483	82.99%	0	0	0	93.2	95.66	88.06	89.15	97.83	82.99	96.91
gt0.3	33_QUILT_raw	11974	91.8%	9530	94.68%	3604	88.68%	0	0	0	92.97	92.37	90.62	91.8	94.68	88.68	95.24
gt0.05	33_QUILT_raw	26720	90.01%	58625	97.77%	5166	86.71%	0	0	0	93.21	95.83	89.63	90.01	97.77	86.71	96.22
0.001-0.01	34_QUILT_raw	86	45.03%	9727	99.89%	0	0	0	0	0	88.66	98.82	0	45.03	99.89	0	97.67
0.01-0.05	34_QUILT_raw	3771	72.19%	94950	99.72%	35	46.67%	0	0	0	92.79	98.49	68.63	72.19	99.72	46.67	98.95
0.05-0.1	34_QUILT_raw	2102	82.14%	18662	99.32%	74	76.29%	0	0	0	94.01	97.62	79.57	82.14	99.32	76.29	98.85
0.1-0.3	34_QUILT_raw	12421	87.79%	30206	97.68%	1557	81.35%	0	0	0	92.58	95.03	87.23	87.79	97.68	81.35	96.39
gt0.3	34_QUILT_raw	11556	90.2%	9520	94.04%	3737	87.97%	0	0	0	91.97	91.09	89.7	90.2	94.04	87.97	94.54
gt0.05	34_QUILT_raw	26079	88.35%	58388	97.58%	5368	85.76%	0	0	0	92.42	95.17	88.82	88.35	97.58	85.76	95.66
0.001-0.01	35_QUILT_raw	81	46.29%	9755	99.92%	1	11.11%	0	0	0	93.1	98.97	33.33	46.29	99.92	11.11	100
0.01-0.05	35_QUILT_raw	3676	72.18%	95063	99.71%	46	53.49%	0	0	0	92.29	98.53	86.79	72.18	99.71	53.49	99.09
0.05-0.1	35_QUILT_raw	2179	83.52%	18609	99.34%	82	78.85%	0	0	0	94.33	97.79	77.36	83.52	99.34	78.85	98.63
0.1-0.3	35_QUILT_raw	12273	88.56%	30644	97.87%	1524	83.87%	0	0	0	93.28	95.5	87.39	88.56	97.87	83.87	96.84
gt0.3	35_QUILT_raw	11415	90.02%	9787	94.57%	3636	87.68%	0	0	0	92.15	91.39	89.1	90.02	94.57	87.68	94.32
gt0.05	35_QUILT_raw	25867	88.74%	59040	97.76%	5242	86.39%	0	0	0	92.87	95.49	88.38	88.74	97.76	86.39	95.75
0.001-0.01	36_QUILT_raw	115	52.27%	9705	99.89%	0	0	0	0	0	92	98.87	0	52.27	99.89	0	99.13
0.01-0.05	36_QUILT_raw	3744	72.83%	94987	99.7%	36	0.48	0	0	0	92.19	98.55	83.72	72.83	99.7	48	99.1
0.05-0.1	36_QUILT_raw	2158	80.98%	18530	99.27%	68	62.39%	0	0	0	93.22	97.4	68	80.98	99.27	62.39	97.62
0.1-0.3	36_QUILT_raw	11944	86.7%	30678	97.64%	1472	82.37%	0	0	0	92.57	94.88	84.4	86.7	97.64	82.37	96.34
gt0.3	36_QUILT_raw	11473	89.37%	9615	93.63%	3567	87.45%	0	0	0	91.62	90.49	88.38	89.37	93.63	87.45	94.25
gt0.05	36_QUILT_raw	25575	87.35%	58823	97.46%	5107	85.47%	0	0	0	92.19	94.9	86.85	87.35	97.46	85.47	95.41
0.001-0.01	37_QUILT_raw	92	0.46	9728	99.93%	1	16.67%	0	0	0	94.85	98.85	33.33	46	99.93	16.67	100
0.01-0.05	37_QUILT_raw	3991	76.34%	94884	99.75%	57	61.29%	0	0	0	93.84	98.7	91.94	76.34	99.75	61.29	99.31
0.05-0.1	37_QUILT_raw	2346	86.19%	18503	99.45%	70	66.67%	0	0	0	95.37	97.97	82.35	86.19	99.45	66.67	98.88
0.1-0.3	37_QUILT_raw	12740	89.95%	30348	98.05%	1557	85.32%	0	0	0	94.18	95.87	88.67	89.95	98.05	85.32	97.32
gt0.3	37_QUILT_raw	11651	92.14%	9782	95.06%	3831	90.63%	0	0	0	93.46	92.94	91.85	92.14	95.06	90.63	95.82
gt0.05	37_QUILT_raw	26737	90.54%	58633	97.97%	5458	88.65%	0	0	0	93.97	96.01	90.79	90.54	97.97	88.65	96.72
0.001-0.01	38_QUILT_raw	91	46.19%	9735	99.95%	1	0.1	0	0	0	96.81	98.83	33.33	46.19	99.95	10	100
0.01-0.05	38_QUILT_raw	3650	73.83%	95178	99.74%	65	61.9%	0	0	0	93.06	98.65	90.28	73.83	99.74	61.9	99.17
0.05-0.1	38_QUILT_raw	2193	86.14%	18677	99.34%	72	74.23%	0	0	0	94.28	98.17	76.6	86.14	99.34	74.23	98.68
0.1-0.3	38_QUILT_raw	12390	88.75%	30560	97.9%	1514	84.16%	0	0	0	93.54	95.67	84.77	88.75	97.9	84.16	96.61
gt0.3	38_QUILT_raw	11757	91.37%	9704	94.74%	3633	89.37%	0	0	0	93.01	92.27	90.42	91.37	94.74	89.37	95.26
gt0.05	38_QUILT_raw	26340	89.67%	58941	97.81%	5219	87.55%	0	0	0	93.37	95.86	88.49	89.67	97.81	87.55	96.1
0.001-0.01	39_QUILT_raw	94	0.47	9723	99.88%	0	0	0	0	0	89.52	98.84	0	47	99.88	0	98.94
0.01-0.05	39_QUILT_raw	3615	72.39%	95141	99.72%	53	58.89%	0	0	0	92.55	98.57	82.81	72.39	99.72	58.89	99.13
0.05-0.1	39_QUILT_raw	2238	85.55%	18625	99.39%	60	70.59%	0	0	0	94.63	98.02	80	85.55	99.39	70.59	98.83
0.1-0.3	39_QUILT_raw	12331	88.46%	30560	97.87%	1513	83.68%	0	0	0	93.41	95.43	86.61	88.46	97.87	83.68	96.84
gt0.3	39_QUILT_raw	11601	91.27%	9790	94.48%	3633	88.46%	0	0	0	92.35	92.56	89.9	91.27	94.48	88.46	94.77
gt0.05	39_QUILT_raw	26170	89.42%	58975	97.76%	5206	86.77%	0	0	0	93.04	95.73	88.79	89.42	97.76	86.77	95.98
0.001-0.01	40_QUILT_raw	121	53.07%	9697	99.93%	3	0.3	0	0	0	93.8	98.87	60	53.07	99.93	30	97.58
0.01-0.05	40_QUILT_raw	3781	75.26%	95100	99.73%	64	60.95%	0	0	0	93.04	98.71	85.33	75.26	99.73	60.95	98.93
0.05-0.1	40_QUILT_raw	2288	87.29%	18614	99.41%	64	67.37%	0	0	0	94.86	98.27	73.56	87.29	99.41	67.37	98.47
0.1-0.3	40_QUILT_raw	12759	90.64%	30507	98.22%	1594	86.16%	0	0	0	94.68	96.13	89.8	90.64	98.22	86.16	97.59
gt0.3	40_QUILT_raw	11770	92.46%	9885	95.27%	3671	0.9	0	0	0	93.8	93.11	91.32	92.46	95.27	90	95.88
gt0.05	40_QUILT_raw	26817	91.13%	59006	98.08%	5329	88.46%	0	0	0	94.31	96.27	90.6	91.13	98.08	88.46	96.83
0.001-0.01	41_QUILT_raw	90	43.69%	9718	99.92%	3	33.33%	0	0	0	91.84	98.79	50	43.69	99.92	33.33	96.77
0.01-0.05	41_QUILT_raw	3791	72.17%	94838	99.68%	57	54.29%	0	0	0	91.73	98.48	83.82	72.17	99.68	54.29	98.86
0.05-0.1	41_QUILT_raw	2127	82.19%	18602	99.3%	78	63.93%	0	0	0	93.21	97.6	77.23	82.19	99.3	63.93	97.87
0.1-0.3	41_QUILT_raw	12055	86.37%	30503	97.63%	1455	81.51%	0	0	0	92.45	94.62	85.19	86.37	97.63	81.51	96.32
gt0.3	41_QUILT_raw	11492	90.1%	9521	93.46%	3691	86.87%	0	0	0	91.13	91.27	88.98	90.1	93.46	86.87	94.01
gt0.05	41_QUILT_raw	25674	87.62%	58626	97.44%	5224	84.86%	0	0	0	91.91	94.97	87.7	87.62	97.44	84.86	95.29
0.001-0.01	91_QUILT_raw	127	59.91%	9711	99.95%	2	0.25	0	0	0	96.21	99.09	50	59.91	99.95	25	98.45
0.01-0.05	91_QUILT_raw	4180	80.63%	94978	99.77%	80	65.57%	0	0	0	94.46	98.94	90.91	80.63	99.77	65.57	99.23
0.05-0.1	91_QUILT_raw	2392	89.35%	18576	99.52%	85	78.7%	0	0	0	96.14	98.49	84.16	89.35	99.52	78.7	99.07
0.1-0.3	91_QUILT_raw	12984	92.26%	30516	98.45%	1696	88.38%	0	0	0	95.46	96.85	90.21	92.26	98.45	88.38	97.83
gt0.3	91_QUILT_raw	11885	93.93%	9862	95.91%	3955	93.17%	0	0	0	95.14	94.62	92.71	93.93	95.91	93.17	96.86
gt0.05	91_QUILT_raw	27261	92.71%	58954	98.35%	5736	91.45%	0	0	0	95.38	96.97	91.82	92.71	98.35	91.45	97.46
0.001-0.01	42_QUILT_raw	104	50.98%	9720	99.93%	1	8.33%	0	0	0	92.86	98.9	33.33	50.98	99.93	8.33	97.14
0.01-0.05	42_QUILT_raw	3682	72.88%	95095	99.71%	39	48.75%	0	0	0	92.44	98.58	79.59	72.88	99.71	48.75	99.01
0.05-0.1	42_QUILT_raw	2128	83.16%	18665	99.45%	91	74.59%	0	0	0	94.92	97.73	83.49	83.16	99.45	74.59	98.74
0.1-0.3	42_QUILT_raw	12043	87.71%	30668	97.83%	1596	83.65%	0	0	0	93.15	95.14	87.5	87.71	97.83	83.65	96.83
gt0.3	42_QUILT_raw	11471	90.21%	9514	93.31%	3749	87.82%	0	0	0	91.31	91.03	89.97	90.21	93.31	87.82	94.56
gt0.05	42_QUILT_raw	25642	88.4%	58847	97.57%	5436	86.3%	0	0	0	92.46	95.24	89.11	88.4	97.57	86.3	95.85
0.001-0.01	43_QUILT_raw	88	49.44%	9746	99.9%	0	0	0	0	0	89.8	98.95	0	49.44	99.9	0	97.73
0.01-0.05	43_QUILT_raw	3802	75.02%	95041	99.69%	43	50.59%	0	0	0	92.1	98.68	76.79	75.02	99.69	50.59	98.93
0.05-0.1	43_QUILT_raw	2213	85.88%	18639	99.37%	72	70.59%	0	0	0	94.45	98.1	76.6	85.88	99.37	70.59	98.56
0.1-0.3	43_QUILT_raw	12375	88.97%	30550	98.03%	1574	82.32%	0	0	0	93.53	95.56	88.18	88.97	98.03	82.32	96.76
gt0.3	43_QUILT_raw	11720	91.72%	9663	94.73%	3752	89.25%	0	0	0	92.91	92.48	91.09	91.72	94.73	89.25	95.32
gt0.05	43_QUILT_raw	26308	89.9%	58852	97.88%	5398	86.81%	0	0	0	93.33	95.82	90	89.9	97.88	86.81	96.19
0.001-0.01	44_QUILT_raw	100	48.54%	9721	99.87%	0	0	0	0	0	90.09	98.87	0	48.54	99.87	0	100
0.01-0.05	44_QUILT_raw	3898	74.4%	94882	99.69%	54	59.34%	0	0	0	92.5	98.6	85.71	74.4	99.69	59.34	99.24
0.05-0.1	44_QUILT_raw	2200	84.84%	18644	99.46%	82	80.39%	0	0	0	95.4	97.97	78.85	84.84	99.46	80.39	98.86
0.1-0.3	44_QUILT_raw	12728	89.21%	30187	97.86%	1555	82.71%	0	0	0	93.35	95.56	87.9	89.21	97.86	82.71	96.78
gt0.3	44_QUILT_raw	11762	91.69%	9673	94.44%	3636	88.32%	0	0	0	92.59	92.21	91.06	91.69	94.44	88.32	95.26
gt0.05	44_QUILT_raw	26690	89.9%	58504	97.78%	5273	86.46%	0	0	0	93.18	95.73	89.89	89.9	97.78	86.46	96.2
0.001-0.01	45_QUILT_raw	81	42.86%	9744	99.92%	1	9.09%	0	0	0	91.01	98.82	33.33	42.86	99.92	9.09	97.56
0.01-0.05	45_QUILT_raw	3339	66.16%	95097	99.69%	34	42.5%	0	0	0	91.2	98.23	77.27	66.16	99.69	42.5	98.84
0.05-0.1	45_QUILT_raw	2024	78.27%	18625	99.23%	53	57.61%	0	0	0	92.59	97.08	68.83	78.27	99.23	57.61	98.03
0.1-0.3	45_QUILT_raw	11856	84.36%	30249	97.32%	1460	78.75%	0	0	0	91.34	93.7	84.64	84.36	97.32	78.75	95.82
gt0.3	45_QUILT_raw	11065	87.87%	9494	91.85%	3590	84.37%	0	0	0	88.95	89.7	86.3	87.87	91.85	84.37	92.48
gt0.05	45_QUILT_raw	24945	85.33%	58368	96.98%	5103	82.29%	0	0	0	90.36	94.06	85.59	85.33	96.98	82.29	94.34
0.001-0.01	46_QUILT_raw	100	48.31%	9718	99.87%	0	0	0	0	0	89.29	98.8	0	48.31	99.87	0	99
0.01-0.05	46_QUILT_raw	3337	67.61%	95212	99.72%	59	55.14%	0	0	0	91.78	98.34	83.1	67.61	99.72	55.14	98.7
0.05-0.1	46_QUILT_raw	1977	79.43%	18705	99.23%	73	70.87%	0	0	0	92.64	97.33	81.11	79.43	99.23	70.87	98.63
0.1-0.3	46_QUILT_raw	12412	85.91%	29836	97.35%	1494	78.76%	0	0	0	91.78	94.09	84.98	85.91	97.35	78.76	95.95
gt0.3	46_QUILT_raw	11377	89.06%	9441	93.01%	3672	86.32%	0	0	0	90.53	90.32	88.27	89.06	93.01	86.32	93.57
gt0.05	46_QUILT_raw	25766	86.72%	57982	97.2%	5239	83.77%	0	0	0	91.29	94.46	87.2	86.72	97.2	83.77	94.97
0.001-0.01	47_QUILT_raw	96	49.23%	9734	99.94%	0	0	0	0	0	96	98.88	0	49.23	99.94	0	100
0.01-0.05	47_QUILT_raw	3523	71.91%	95285	99.72%	48	57.14%	0	0	0	92.59	98.57	80	71.91	99.72	57.14	99.19
0.05-0.1	47_QUILT_raw	2195	85.14%	18677	99.5%	72	77.42%	0	0	0	95.68	98.05	72	85.14	99.5	77.42	98.54
0.1-0.3	47_QUILT_raw	12374	88.67%	30462	97.65%	1538	83.68%	0	0	0	92.9	95.48	87.14	88.67	97.65	83.68	96.85
gt0.3	47_QUILT_raw	11549	90.25%	9605	93.95%	3687	88.63%	0	0	0	92.08	91.13	89.97	90.25	93.95	88.63	94.84
gt0.05	47_QUILT_raw	26118	89.05%	58744	97.6%	5297	86.96%	0	0	0	92.77	95.53	88.83	89.05	97.6	86.96	96
0.001-0.01	48_QUILT_raw	92	41.26%	9709	99.92%	0	0	0	0	0	92	98.59	0	41.26	99.92	0	97.83
0.01-0.05	48_QUILT_raw	3496	66.6%	94909	99.67%	27	34.18%	0	0	0	90.88	98.19	60	66.6	99.67	34.18	98.41
0.05-0.1	48_QUILT_raw	2020	79.31%	18678	99.25%	50	62.5%	0	0	0	92.92	97.32	62.5	79.31	99.25	62.5	97.92
0.1-0.3	48_QUILT_raw	11773	84.26%	30350	97.23%	1414	77.95%	0	0	0	90.95	93.83	82.74	84.26	97.23	77.95	95.43
gt0.3	48_QUILT_raw	11160	87.69%	9349	92.32%	3602	83.03%	0	0	0	88.92	89.1	86.86	87.69	92.32	83.03	92.16
gt0.05	48_QUILT_raw	24953	85.32%	58377	97.04%	5066	81.29%	0	0	0	90.18	94.11	85.34	85.32	97.04	81.29	93.99
0.001-0.01	49_QUILT_raw	108	47.79%	9704	99.92%	0	0	0	0	0	94.74	98.69	0	47.79	99.92	0	100
0.01-0.05	49_QUILT_raw	3535	70.9%	95196	99.71%	40	46.51%	0	0	0	91.94	98.49	81.63	70.9	99.71	46.51	98.85
0.05-0.1	49_QUILT_raw	2245	83.33%	18516	99.28%	84	0.8	0	0	0	94.09	97.67	78.5	83.33	99.28	80	98.75
0.1-0.3	49_QUILT_raw	12318	87.44%	30461	97.62%	1367	79.62%	0	0	0	92.6	94.95	84.17	87.44	97.62	79.62	96.36
gt0.3	49_QUILT_raw	11604	89.96%	9309	93.66%	3799	87.45%	0	0	0	91.56	90.7	89.47	89.96	93.66	87.45	94.25
gt0.05	49_QUILT_raw	26167	88.16%	58286	97.48%	5250	85.14%	0	0	0	92.26	95.08	87.84	88.16	97.48	85.14	95.5
0.001-0.01	50_QUILT_raw	112	48.07%	9658	99.82%	0	0	0	0	0	86.15	98.73	0	48.07	99.82	0	96.43
0.01-0.05	50_QUILT_raw	3493	69.68%	94840	99.7%	52	48.6%	0	0	0	91.25	98.42	82.54	69.68	99.7	48.6	98.39
0.05-0.1	50_QUILT_raw	2223	82.58%	18420	99.27%	83	72.17%	0	0	0	93.56	97.58	75.45	82.58	99.27	72.17	98.05
0.1-0.3	50_QUILT_raw	12225	87.06%	30054	97.65%	1603	81.12%	0	0	0	92.51	94.73	86.46	87.06	97.65	81.12	96.25
gt0.3	50_QUILT_raw	11427	89.43%	9332	93.42%	3772	87.11%	0	0	0	91.22	90.64	88.28	89.43	93.42	87.11	93.79
gt0.05	50_QUILT_raw	25875	87.68%	57806	97.45%	5458	0.85	0	0	0	92.02	94.92	87.51	87.68	97.45	85	95.19
0.001-0.01	51_QUILT_raw	112	52.58%	9717	99.95%	0	0	0	0	0	97.39	98.89	0	52.58	99.95	0	100
0.01-0.05	51_QUILT_raw	3773	74.37%	95145	99.77%	57	61.96%	0	0	0	94.04	98.65	83.82	74.37	99.77	61.96	99.19
0.05-0.1	51_QUILT_raw	2256	85.55%	18579	99.37%	82	73.87%	0	0	0	94.67	98	79.61	85.55	99.37	73.87	98.67
0.1-0.3	51_QUILT_raw	12381	88.73%	30507	97.88%	1554	82.88%	0	0	0	93.28	95.49	87.45	88.73	97.88	82.88	96.75
gt0.3	51_QUILT_raw	11595	91.14%	9633	94.35%	3770	88.64%	0	0	0	92.3	92.21	90.28	91.14	94.35	88.64	94.82
gt0.05	51_QUILT_raw	26232	89.49%	58719	97.74%	5406	86.65%	0	0	0	92.96	95.71	89.27	89.49	97.74	86.65	95.95
0.001-0.01	52_QUILT_raw	122	56.48%	9707	99.86%	1	11.11%	0	0	0	91.04	98.96	33.33	56.48	99.86	11.11	100
0.01-0.05	52_QUILT_raw	3899	75.99%	95040	99.73%	67	65.05%	0	0	0	93.34	98.72	85.9	75.99	99.73	65.05	99.09
0.05-0.1	52_QUILT_raw	2277	85.89%	18579	99.42%	77	72.64%	0	0	0	95.03	98.04	79.38	85.89	99.42	72.64	98.68
0.1-0.3	52_QUILT_raw	12403	88.92%	30495	97.99%	1612	83.7%	0	0	0	93.64	95.53	88.23	88.92	97.99	83.7	96.91
gt0.3	52_QUILT_raw	11756	91.35%	9530	94.77%	3783	88.72%	0	0	0	92.84	92.04	90.65	91.35	94.77	88.72	95.04
gt0.05	52_QUILT_raw	26436	89.71%	58604	97.9%	5472	86.91%	0	0	0	93.4	95.72	89.75	89.71	97.9	86.91	96.13
0.001-0.01	53_QUILT_raw	113	49.78%	9704	99.91%	2	28.57%	0	0	0	93.39	98.8	50	49.78	99.91	28.57	99.13
0.01-0.05	53_QUILT_raw	3525	70.94%	95177	99.71%	73	68.87%	0	0	0	92.18	98.5	87.95	70.94	99.71	68.87	99.11
0.05-0.1	53_QUILT_raw	2262	83.16%	18480	99.37%	106	81.54%	0	0	0	94.57	97.62	85.48	83.16	99.37	81.54	98.69
0.1-0.3	53_QUILT_raw	12030	86.43%	30486	97.61%	1513	82.09%	0	0	0	92.47	94.64	85.48	86.43	97.61	82.09	96.37
gt0.3	53_QUILT_raw	11577	89.79%	9477	93.54%	3648	87.76%	0	0	0	91.65	90.96	88.29	89.79	93.54	87.76	94.19
gt0.05	53_QUILT_raw	25869	87.59%	58443	97.47%	5267	85.92%	0	0	0	92.28	94.93	87.4	87.59	97.47	85.92	95.48
0.001-0.01	54_QUILT_raw	113	54.07%	9724	99.91%	1	14.29%	0	0	0	94.17	98.96	33.33	54.07	99.91	14.29	100
0.01-0.05	54_QUILT_raw	3848	77.01%	95122	99.73%	89	68.99%	0	0	0	93.15	98.8	89.9	77.01	99.73	68.99	99.03
0.05-0.1	54_QUILT_raw	2293	88.16%	18625	99.41%	82	79.61%	0	0	0	95.18	98.4	79.61	88.16	99.41	79.61	98.86
0.1-0.3	54_QUILT_raw	12588	90.65%	30624	98.21%	1667	87.05%	0	0	0	94.63	96.27	89.14	90.65	98.21	87.05	97.48
gt0.3	54_QUILT_raw	11870	93.15%	9698	95.16%	3885	91.39%	0	0	0	93.95	93.82	92.21	93.15	95.16	91.39	96.19
gt0.05	54_QUILT_raw	26751	91.52%	58947	98.07%	5634	89.87%	0	0	0	94.37	96.52	91.08	91.52	98.07	89.87	96.96
0.001-0.01	55_QUILT_raw	105	50.48%	9722	99.92%	0	0	0	0	0	92.92	98.88	0	50.48	99.92	0	97.14
0.01-0.05	55_QUILT_raw	3619	73.08%	95206	99.72%	67	60.91%	0	0	0	92.51	98.62	82.72	73.08	99.72	60.91	98.86
0.05-0.1	55_QUILT_raw	2365	84.92%	18437	99.29%	58	65.17%	0	0	0	94.3	97.84	64.44	84.92	99.29	65.17	98.18
0.1-0.3	55_QUILT_raw	12201	88.42%	30605	97.84%	1597	83.18%	0	0	0	93.05	95.47	87.22	88.42	97.84	83.18	96.6
gt0.3	55_QUILT_raw	11651	91.14%	9549	94.23%	3806	89.24%	0	0	0	92.51	92.11	90.17	91.14	94.23	89.24	95
gt0.05	55_QUILT_raw	26217	89.27%	58591	97.68%	5461	87.04%	0	0	0	92.92	95.63	88.91	89.27	97.68	87.04	95.94
0.001-0.01	56_QUILT_raw	102	49.76%	9724	99.9%	0	0	0	0	0	92.73	98.89	0	49.76	99.9	0	100
0.01-0.05	56_QUILT_raw	3575	71.36%	95174	99.74%	27	38.57%	0	0	0	92.91	98.51	71.05	71.36	99.74	38.57	98.89
0.05-0.1	56_QUILT_raw	2201	83.88%	18598	99.43%	76	73.79%	0	0	0	94.87	97.8	80	83.88	99.43	73.79	98.59
0.1-0.3	56_QUILT_raw	12387	87.32%	30232	97.66%	1457	79.84%	0	0	0	92.51	94.8	86.26	87.32	97.66	79.84	96.32
gt0.3	56_QUILT_raw	11506	89.9%	9569	93.85%	3728	88.97%	0	0	0	92	91.13	89.25	89.9	93.85	88.97	94.6
gt0.05	56_QUILT_raw	26094	88.13%	58399	97.56%	5261	85.99%	0	0	0	92.48	95.1	88.26	88.13	97.56	85.99	95.65
0.001-0.01	57_QUILT_raw	115	52.04%	9717	99.92%	1	12.5%	0	0	0	95.04	98.85	33.33	52.04	99.92	12.5	100
0.01-0.05	57_QUILT_raw	3893	76.8%	95121	99.73%	39	55.71%	0	0	0	93.25	98.78	82.98	76.8	99.73	55.71	99.29
0.05-0.1	57_QUILT_raw	2312	87.38%	18571	99.43%	83	73.45%	0	0	0	94.95	98.27	79.05	87.38	99.43	73.45	98.41
0.1-0.3	57_QUILT_raw	12657	90.51%	30579	98.16%	1602	86.5%	0	0	0	94.6	96.2	87.97	90.51	98.16	86.5	97.42
gt0.3	57_QUILT_raw	11787	93.1%	9802	95.26%	3846	91.03%	0	0	0	93.77	93.94	92.19	93.1	95.26	91.03	96.03
gt0.05	57_QUILT_raw	26756	91.35%	58952	98.06%	5531	89.35%	0	0	0	94.26	96.45	90.7	91.35	98.06	89.35	96.82
0.001-0.01	58_QUILT_raw	89	47.59%	9743	99.89%	1	0.2	0	0	0	90.82	98.96	33.33	47.59	99.89	20	100
0.01-0.05	58_QUILT_raw	3666	70.76%	94957	99.71%	26	34.21%	0	0	0	92.09	98.43	65	70.76	99.71	34.21	98.59
0.05-0.1	58_QUILT_raw	2189	82.67%	18557	99.3%	79	71.82%	0	0	0	93.79	97.59	82.29	82.67	99.3	71.82	98.59
0.1-0.3	58_QUILT_raw	12143	86.76%	30424	97.68%	1516	82.39%	0	0	0	92.66	94.79	85.07	86.76	97.68	82.39	96.31
gt0.3	58_QUILT_raw	11496	89.55%	9626	93.82%	3583	87.67%	0	0	0	91.74	90.99	87.93	89.55	93.82	87.67	94.08
gt0.05	58_QUILT_raw	25828	87.61%	58607	97.52%	5178	85.77%	0	0	0	92.34	95	86.98	87.61	97.52	85.77	95.39
0.001-0.01	59_QUILT_raw	92	46.23%	9734	99.92%	1	14.29%	0	0	0	92.93	98.86	33.33	46.23	99.92	14.29	98.92
0.01-0.05	59_QUILT_raw	3569	70.39%	95068	99.71%	47	50.54%	0	0	0	91.87	98.45	81.03	70.39	99.71	50.54	98.73
0.05-0.1	59_QUILT_raw	2115	82.97%	18652	99.31%	74	70.48%	0	0	0	93.58	97.77	74.75	82.97	99.31	70.48	98.17
0.1-0.3	59_QUILT_raw	12468	87.4%	30191	97.67%	1489	81.46%	0	0	0	92.71	94.91	85.18	87.4	97.67	81.46	96.28
gt0.3	59_QUILT_raw	11437	89.58%	9537	93.26%	3634	86.57%	0	0	0	90.81	90.76	88.87	89.58	93.26	86.57	93.88
gt0.05	59_QUILT_raw	26020	87.96%	58380	97.43%	5197	84.77%	0	0	0	91.93	95.09	87.55	87.96	97.43	84.77	95.25
0.001-0.01	60_QUILT_raw	91	44.39%	9729	99.94%	1	0.1	0	0	0	91.92	98.79	33.33	44.39	99.94	10	95.65
0.01-0.05	60_QUILT_raw	3728	73.03%	95097	99.73%	29	43.28%	0	0	0	92.85	98.57	76.32	73.03	99.73	43.28	99.04
0.05-0.1	60_QUILT_raw	2221	84.03%	18563	99.29%	71	69.61%	0	0	0	93.87	97.78	79.78	84.03	99.29	69.61	98.65
0.1-0.3	60_QUILT_raw	12140	88.63%	30635	97.85%	1680	0.84	0	0	0	93.1	95.55	88.37	88.63	97.85	84	96.75
gt0.3	60_QUILT_raw	11473	90.45%	9697	94.67%	3794	89.08%	0	0	0	92.63	91.45	90.4	90.45	94.67	89.08	94.96
gt0.05	60_QUILT_raw	25834	89.01%	58895	97.76%	5545	87.17%	0	0	0	92.95	95.53	89.62	89.01	97.76	87.17	96.02
0.001-0.01	61_QUILT_raw	109	54.23%	9679	99.94%	1	11.11%	0	0	0	93.16	99.02	33.33	54.23	99.94	11.11	96.36
0.01-0.05	61_QUILT_raw	3947	76.82%	94562	99.78%	55	61.11%	0	0	0	94.43	98.76	79.71	76.82	99.78	61.11	99.03
0.05-0.1	61_QUILT_raw	2137	86.69%	18633	99.44%	106	84.8%	0	0	0	95.15	98.29	85.48	86.69	99.44	84.8	98.97
0.1-0.3	61_QUILT_raw	12475	90.9%	30478	98.06%	1650	87.53%	0	0	0	94.29	96.44	88.85	90.9	98.06	87.53	97.47
gt0.3	61_QUILT_raw	11846	92.79%	9742	95.59%	3676	90.19%	0	0	0	94	93.5	91.63	92.79	95.59	90.19	95.86
gt0.05	61_QUILT_raw	26458	91.38%	58853	98.07%	5432	89.25%	0	0	0	94.23	96.51	90.64	91.38	98.07	89.25	96.79
0.001-0.01	62_QUILT_raw	28	13.79%	9713	99.77%	0	0	0	0	0	57.14	98.16	0	13.79	99.77	0	96.43
0.01-0.05	62_QUILT_raw	1614	33.31%	94575	0.99	3	3.26%	0	0	0	61.65	96.66	60	33.31	99	3.26	96.78
0.05-0.1	62_QUILT_raw	1394	55.06%	17942	95.46%	9	8.57%	0	0	0	60.53	93.91	37.5	55.06	95.46	8.57	95.01
0.1-0.3	62_QUILT_raw	9307	66.24%	26483	85.32%	350	18.55%	0	0	0	61.44	84.89	55.21	66.24	85.32	18.55	83.77
gt0.3	62_QUILT_raw	9818	76.62%	6409	63.49%	1522	35.76%	0	0	0	61.56	72.58	63.79	76.62	63.49	35.76	70.82
gt0.05	62_QUILT_raw	20519	69.8%	50834	84.82%	1881	30.11%	0	0	0	61.44	85.97	61.79	69.8	84.82	30.11	77.92
0.001-0.01	63_QUILT_raw	123	54.19%	9691	99.91%	0	0	0	0	0	92.48	98.86	0	54.19	99.91	0	96.75
0.01-0.05	63_QUILT_raw	3873	77.82%	95167	99.74%	56	61.54%	0	0	0	93.62	98.85	78.87	77.82	99.74	61.54	99.13
0.05-0.1	63_QUILT_raw	2290	87.81%	18618	99.5%	75	70.75%	0	0	0	95.42	98.33	82.42	87.81	99.5	70.75	98.6
0.1-0.3	63_QUILT_raw	12612	90.56%	30517	98.26%	1615	85.13%	0	0	0	94.4	96.19	90.07	90.56	98.26	85.13	97.28
gt0.3	63_QUILT_raw	11691	92.74%	9872	95.2%	3731	90.69%	0	0	0	93.72	93.36	92.33	92.74	95.2	90.69	96.14
gt0.05	63_QUILT_raw	26593	91.26%	59007	98.12%	5421	88.62%	0	0	0	94.18	96.36	91.49	91.26	98.12	88.62	96.83
0.001-0.01	64_QUILT_raw	100	49.02%	9727	99.92%	0	0	0	0	0	93.46	98.85	0	49.02	99.92	0	99
0.01-0.05	64_QUILT_raw	3387	66.41%	94996	99.65%	51	53.12%	0	0	0	90.18	98.23	85	66.41	99.65	53.12	98.78
0.05-0.1	64_QUILT_raw	1994	78.88%	18668	99.3%	70	62.5%	0	0	0	92.87	97.21	78.65	78.88	99.3	62.5	98.06
0.1-0.3	64_QUILT_raw	11916	84.3%	30101	97.27%	1500	78.25%	0	0	0	91.07	93.62	85.13	84.3	97.27	78.25	95.63
gt0.3	64_QUILT_raw	11172	87.42%	9407	91.98%	3509	83.95%	0	0	0	89.02	88.91	86.51	87.42	91.98	83.95	92.47
gt0.05	64_QUILT_raw	25082	85.19%	58176	97.01%	5079	81.8%	0	0	0	90.28	93.93	85.98	85.19	97.01	81.8	94.26
0.001-0.01	65_QUILT_raw	121	53.3%	9696	99.87%	0	0	0	0	0	90.98	98.86	0	53.3	99.87	0	99.17
0.01-0.05	65_QUILT_raw	3776	74.32%	95105	99.74%	52	59.77%	0	0	0	93.4	98.64	83.87	74.32	99.74	59.77	99.16
0.05-0.1	65_QUILT_raw	2245	84.81%	18579	99.36%	69	72.63%	0	0	0	94.77	97.91	71.88	84.81	99.36	72.63	98.62
0.1-0.3	65_QUILT_raw	12349	88.96%	30673	97.93%	1487	83.17%	0	0	0	93.47	95.58	88.09	88.96	97.93	83.17	96.99
gt0.3	65_QUILT_raw	11742	91.34%	9559	94.47%	3746	88.92%	0	0	0	92.88	91.98	90.2	91.34	94.47	88.92	95.18
gt0.05	65_QUILT_raw	26336	89.63%	58811	97.8%	5302	86.98%	0	0	0	93.31	95.69	89.3	89.63	97.8	86.98	96.22
0.001-0.01	66_QUILT_raw	113	52.07%	9712	99.88%	1	0.2	0	0	0	91.13	98.92	25	52.07	99.88	20	98.25
0.01-0.05	66_QUILT_raw	3836	75.33%	95089	99.74%	53	59.55%	0	0	0	93.29	98.7	82.81	75.33	99.74	59.55	99
0.05-0.1	66_QUILT_raw	2325	86.11%	18518	99.44%	86	72.88%	0	0	0	95.09	98.01	84.31	86.11	99.44	72.88	98.71
0.1-0.3	66_QUILT_raw	12578	89.28%	30521	98.06%	1495	84.27%	0	0	0	94.09	95.65	87.38	89.28	98.06	84.27	97.14
gt0.3	66_QUILT_raw	11596	91.76%	9863	94.93%	3698	88.98%	0	0	0	92.98	92.83	90.48	91.76	94.93	88.98	95.18
gt0.05	66_QUILT_raw	26499	90.05%	58902	97.95%	5279	87.29%	0	0	0	93.69	95.89	89.47	90.05	97.95	87.29	96.32
0.001-0.01	67_QUILT_raw	146	73.37%	9730	99.91%	1	14.29%	0	0	0	95.42	99.4	33.33	73.37	99.91	14.29	100
0.01-0.05	67_QUILT_raw	4572	91.48%	95347	99.88%	64	0.8	0	0	0	97.38	99.56	91.43	91.48	99.88	80	99.63
0.05-0.1	67_QUILT_raw	2523	96.78%	18692	99.78%	96	88.89%	0	0	0	98.55	99.53	89.72	96.78	99.78	88.89	99.73
0.1-0.3	67_QUILT_raw	13435	97.65%	31219	99.46%	1743	94.27%	0	0	0	98.49	98.99	96.03	97.65	99.46	94.27	99.28
gt0.3	67_QUILT_raw	12363	98.31%	10303	98.62%	4033	96.81%	0	0	0	98.5	98.13	97.46	98.31	98.62	96.81	99.09
gt0.05	67_QUILT_raw	28321	97.86%	60214	99.42%	5872	95.9%	0	0	0	98.5	99.01	96.9	97.86	99.42	95.9	99.22
0.001-0.01	68_QUILT_raw	85	42.93%	9741	99.92%	0	0	0	0	0	93.41	98.81	0	42.93	99.92	0	100
0.01-0.05	68_QUILT_raw	3432	68.98%	95199	99.74%	59	54.63%	0	0	0	92.68	98.4	78.67	68.98	99.74	54.63	98.8
0.05-0.1	68_QUILT_raw	2161	82.89%	18609	99.34%	69	0.69	0	0	0	94.08	97.67	76.67	82.89	99.34	69	98.52
0.1-0.3	68_QUILT_raw	12330	86.69%	30200	97.46%	1421	79.25%	0	0	0	92.06	94.53	85.55	86.69	97.46	79.25	96.23
gt0.3	68_QUILT_raw	11447	89.26%	9480	92.89%	3573	85.89%	0	0	0	90.56	90.2	88.44	89.26	92.89	85.89	93.78
gt0.05	68_QUILT_raw	25938	87.47%	58289	97.27%	5063	83.64%	0	0	0	91.55	94.76	87.43	87.47	97.27	83.64	95.21
0.001-0.01	69_QUILT_raw	126	55.51%	9704	99.93%	1	16.67%	0	0	0	95.45	98.93	33.33	55.51	99.93	16.67	99.21
0.01-0.05	69_QUILT_raw	3801	76.25%	95131	99.71%	80	66.67%	0	0	0	92.78	98.76	87.91	76.25	99.71	66.67	99.18
0.05-0.1	69_QUILT_raw	2261	86.79%	18648	99.45%	64	71.91%	0	0	0	95.2	98.21	77.11	86.79	99.45	71.91	98.75
0.1-0.3	69_QUILT_raw	12536	90.02%	30657	98.13%	1577	86.32%	0	0	0	94.37	96.01	88.75	90.02	98.13	86.32	97.41
gt0.3	69_QUILT_raw	11724	92.46%	9744	95.1%	3834	90.08%	0	0	0	93.43	93.26	91.59	92.46	95.1	90.08	95.67
gt0.05	69_QUILT_raw	26521	90.79%	59049	98.03%	5475	88.71%	0	0	0	94.02	96.22	90.56	90.79	98.03	88.71	96.66
0.001-0.01	70_QUILT_raw	112	50.45%	9709	99.95%	0	0	0	0	0	96.55	98.81	0	50.45	99.95	0	99.11
0.01-0.05	70_QUILT_raw	3677	70.37%	94928	99.72%	57	54.29%	0	0	0	92.53	98.4	80.28	70.37	99.72	54.29	98.69
0.05-0.1	70_QUILT_raw	2178	82.28%	18529	99.3%	103	76.87%	0	0	0	93.72	97.57	81.75	82.28	99.3	76.87	98.33
0.1-0.3	70_QUILT_raw	11998	87.23%	30670	97.62%	1454	80.42%	0	0	0	92.31	95.02	85.43	87.23	97.62	80.42	96.28
gt0.3	70_QUILT_raw	11408	89.99%	9759	94.04%	3560	86.3%	0	0	0	91.26	91.38	89.04	89.99	94.04	86.3	93.9
gt0.05	70_QUILT_raw	25584	87.98%	58958	97.53%	5117	84.34%	0	0	0	91.95	95.17	87.83	87.98	97.53	84.34	95.27
0.001-0.01	71_QUILT_raw	111	53.11%	9720	99.93%	0	0	0	0	0	94.87	98.98	0	53.11	99.93	0	99.1
0.01-0.05	71_QUILT_raw	3625	71.51%	95051	99.7%	51	57.3%	0	0	0	92.08	98.51	79.69	71.51	99.7	57.3	98.86
0.05-0.1	71_QUILT_raw	2259	83.73%	18509	99.37%	63	58.88%	0	0	0	94.2	97.68	74.12	83.73	99.37	58.88	98.15
0.1-0.3	71_QUILT_raw	12175	87.41%	30447	97.72%	1569	83.32%	0	0	0	92.94	95.04	85.55	87.41	97.72	83.32	96.51
gt0.3	71_QUILT_raw	11271	89.62%	9583	93.45%	3796	87.34%	0	0	0	91.11	90.71	89.47	89.62	93.45	87.34	94.19
gt0.05	71_QUILT_raw	25705	88.02%	58539	97.5%	5428	85.67%	0	0	0	92.24	95.11	88.09	88.02	97.5	85.67	95.51
0.001-0.01	72_QUILT_raw	100	51.81%	9724	99.91%	0	0	0	0	0	90.91	99	0	51.81	99.91	0	97
0.01-0.05	72_QUILT_raw	3895	77.84%	95046	99.76%	50	54.95%	0	0	0	93.95	98.84	87.72	77.84	99.76	54.95	99.24
0.05-0.1	72_QUILT_raw	2307	88.56%	18610	99.51%	80	81.63%	0	0	0	95.93	98.43	86.02	88.56	99.51	81.63	99.16
0.1-0.3	72_QUILT_raw	12675	91.42%	30672	98.26%	1634	88.13%	0	0	0	94.83	96.6	89.93	91.42	98.26	88.13	97.68
gt0.3	72_QUILT_raw	11536	91.66%	10002	95.6%	3719	90.44%	0	0	0	93.74	92.83	91.17	91.66	95.6	90.44	95.6
gt0.05	72_QUILT_raw	26518	91.27%	59284	98.19%	5433	89.59%	0	0	0	94.44	96.51	90.72	91.27	98.19	89.59	96.8
0.001-0.01	73_QUILT_raw	95	50.53%	9729	99.85%	1	12.5%	0	0	0	87.16	98.99	33.33	50.53	99.85	12.5	98.96
0.01-0.05	73_QUILT_raw	3714	73.91%	95087	99.71%	58	58.59%	0	0	0	92.27	98.65	74.36	73.91	99.71	58.59	98.67
0.05-0.1	73_QUILT_raw	2301	86.99%	18568	99.31%	73	74.49%	0	0	0	94.46	98.2	76.84	86.99	99.31	74.49	98.82
0.1-0.3	73_QUILT_raw	12279	88.88%	30524	97.93%	1683	84.7%	0	0	0	93.43	95.64	88.07	88.88	97.93	84.7	96.8
gt0.3	73_QUILT_raw	11679	91.41%	9648	94.24%	3720	89.34%	0	0	0	92.78	92.12	90.34	91.41	94.24	89.34	95.34
gt0.05	73_QUILT_raw	26259	89.81%	58740	97.73%	5476	87.63%	0	0	0	93.23	95.83	89.42	89.81	97.73	87.63	96.24
0.001-0.01	74_QUILT_raw	101	54.01%	9740	99.87%	0	0	0	0	0	90.18	99.07	0	54.01	99.87	0	100
0.01-0.05	74_QUILT_raw	3750	74.94%	95117	99.75%	63	61.17%	0	0	0	93.47	98.69	94.03	74.94	99.75	61.17	99.21
0.05-0.1	74_QUILT_raw	2347	85.75%	18489	99.42%	80	76.92%	0	0	0	95.29	97.99	74.77	85.75	99.42	76.92	98.56
0.1-0.3	74_QUILT_raw	12586	89.6%	30480	98.02%	1554	84.96%	0	0	0	94.02	95.84	87.3	89.6	98.02	84.96	97.09
gt0.3	74_QUILT_raw	11686	91.91%	9726	94.44%	3743	89.85%	0	0	0	92.89	92.89	90.65	91.91	94.44	89.85	95.41
gt0.05	74_QUILT_raw	26619	90.24%	58695	97.84%	5377	88.16%	0	0	0	93.63	96	89.38	90.24	97.84	88.16	96.39
0.001-0.01	75_QUILT_raw	104	0.5	9725	99.93%	0	0	0	0	0	94.55	98.89	0	50	99.93	0	99.04
0.01-0.05	75_QUILT_raw	3954	77.76%	95096	99.73%	46	63.01%	0	0	0	93.54	98.83	75.41	77.76	99.73	63.01	99.12
0.05-0.1	75_QUILT_raw	2359	87.83%	18581	99.54%	65	76.47%	0	0	0	96.44	98.28	77.38	87.83	99.54	76.47	99.13
0.1-0.3	75_QUILT_raw	12832	90.83%	30379	98.15%	1655	87.06%	0	0	0	94.56	96.34	88.08	90.83	98.15	87.06	97.32
gt0.3	75_QUILT_raw	11727	92.55%	9851	95.38%	3791	90.65%	0	0	0	93.95	93.42	91.26	92.55	95.38	90.65	95.87
gt0.05	75_QUILT_raw	26918	91.3%	58811	98.1%	5511	89.35%	0	0	0	94.46	96.44	90.09	91.3	98.1	89.35	96.76
0.001-0.01	76_QUILT_raw	99	50.77%	9736	99.91%	1	0.2	0	0	0	93.4	98.98	33.33	50.77	99.91	20	100
0.01-0.05	76_QUILT_raw	3951	75.5%	94931	99.75%	43	50.59%	0	0	0	93.74	98.66	81.13	75.5	99.75	50.59	99.12
0.05-0.1	76_QUILT_raw	2238	85.35%	18618	99.34%	58	73.42%	0	0	0	94.51	97.99	76.32	85.35	99.34	73.42	98.95
0.1-0.3	76_QUILT_raw	12896	90.45%	30327	98.16%	1587	86.44%	0	0	0	94.61	96.12	87.92	90.45	98.16	86.44	97.33
gt0.3	76_QUILT_raw	11713	0.92	9751	95.14%	3806	90.38%	0	0	0	93.64	92.82	91.12	92	95.14	90.38	95.69
gt0.05	76_QUILT_raw	26847	90.67%	58696	98.01%	5451	88.98%	0	0	0	94.17	96.14	89.98	90.67	98.01	88.98	96.66
0.001-0.01	77_QUILT_raw	125	60.98%	9719	99.94%	0	0	0	0	0	96.15	99.12	0	60.98	99.94	0	99.2
0.01-0.05	77_QUILT_raw	4031	80.23%	95104	99.74%	69	67.65%	0	0	0	93.7	98.97	87.34	80.23	99.74	67.65	99.2
0.05-0.1	77_QUILT_raw	2336	90.02%	18649	99.56%	84	75.68%	0	0	0	96.29	98.62	83.17	90.02	99.56	75.68	98.97
0.1-0.3	77_QUILT_raw	13026	93.02%	30575	98.45%	1723	89.79%	0	0	0	95.58	97.26	89.93	93.02	98.45	89.79	97.88
gt0.3	77_QUILT_raw	11941	94.06%	9970	96.28%	3795	92.09%	0	0	0	94.94	95.06	92.45	94.06	96.28	92.09	96.43
gt0.05	77_QUILT_raw	27303	93.2%	59194	98.42%	5602	91.07%	0	0	0	95.36	97.3	91.51	93.2	98.42	91.07	97.26
0.001-0.01	78_QUILT_raw	99	0.45	9711	99.92%	0	0	0	0	0	92.52	98.73	0	45	99.92	0	97.98
0.01-0.05	78_QUILT_raw	3669	72.74%	95140	99.73%	41	58.57%	0	0	0	93.05	98.58	74.55	72.74	99.73	58.57	99.19
0.05-0.1	78_QUILT_raw	2262	83.96%	18525	99.36%	75	72.82%	0	0	0	94.53	97.73	80.65	83.96	99.36	72.82	98.76
0.1-0.3	78_QUILT_raw	12186	86.83%	30412	97.66%	1472	81.91%	0	0	0	92.8	94.68	85.53	86.83	97.66	81.91	96.59
gt0.3	78_QUILT_raw	11601	90.41%	9549	94.12%	3686	87.78%	0	0	0	92	91.61	88.97	90.41	94.12	87.78	94.32
gt0.05	78_QUILT_raw	26049	88.12%	58486	97.59%	5233	85.8%	0	0	0	92.59	95.1	87.85	88.12	97.59	85.8	95.64
0.001-0.01	79_QUILT_raw	84	44.92%	9749	99.94%	0	0	0	0	0	95.45	98.92	0	44.92	99.94	0	100
0.01-0.05	79_QUILT_raw	3694	76.28%	95287	99.74%	71	68.93%	0	0	0	93.21	98.81	84.52	76.28	99.74	68.93	99.02
0.05-0.1	79_QUILT_raw	2303	88.1%	18617	99.43%	84	0.84	0	0	0	95.48	98.39	80.77	88.1	99.43	84	99.08
0.1-0.3	79_QUILT_raw	13166	91.29%	30225	98.28%	1540	86.32%	0	0	0	94.99	96.33	89.33	91.29	98.28	86.32	97.62
gt0.3	79_QUILT_raw	11969	92.75%	9681	95.45%	3818	92.27%	0	0	0	94.59	93.26	91.98	92.75	95.45	92.27	96.48
gt0.05	79_QUILT_raw	27438	91.64%	58523	98.16%	5442	90.37%	0	0	0	94.86	96.45	91.02	91.64	98.16	90.37	97.18
0.001-0.01	80_QUILT_raw	105	47.3%	9702	99.94%	0	0	0	0	0	95.45	98.72	0	47.3	99.94	0	99.05
0.01-0.05	80_QUILT_raw	3732	73.83%	95028	99.71%	67	65.05%	0	0	0	92.54	98.62	85.9	73.83	99.71	65.05	99.13
0.05-0.1	80_QUILT_raw	2282	87.23%	18610	99.31%	63	73.26%	0	0	0	94.38	98.24	79.75	87.23	99.31	73.26	99.02
0.1-0.3	80_QUILT_raw	12693	89.41%	30225	97.81%	1551	83.03%	0	0	0	93.41	95.65	87.28	89.41	97.81	83.03	96.88
gt0.3	80_QUILT_raw	11648	91.57%	9534	94.08%	3889	90.04%	0	0	0	92.59	92.6	90.51	91.57	94.08	90.04	95.24
gt0.05	80_QUILT_raw	26623	90.15%	58369	97.65%	5503	87.73%	0	0	0	93.13	95.94	89.44	90.15	97.65	87.73	96.24
0.001-0.01	81_QUILT_raw	100	46.95%	9718	99.9%	1	12.5%	0	0	0	91.74	98.79	33.33	46.95	99.9	12.5	99.01
0.01-0.05	81_QUILT_raw	3580	71.22%	95118	99.72%	55	59.78%	0	0	0	92.51	98.5	80.88	71.22	99.72	59.78	98.98
0.05-0.1	81_QUILT_raw	2175	83.14%	18611	99.39%	64	0.64	0	0	0	94.24	97.73	71.11	83.14	99.39	64	97.99
0.1-0.3	81_QUILT_raw	12381	87.65%	30371	97.64%	1398	80.21%	0	0	0	92.6	95	85.56	87.65	97.64	80.21	96.44
gt0.3	81_QUILT_raw	11543	90.1%	9636	93.9%	3642	88.74%	0	0	0	92.06	91.28	89.22	90.1	93.9	88.74	94.67
gt0.05	81_QUILT_raw	26099	88.32%	58618	97.55%	5104	85.82%	0	0	0	92.49	95.21	87.91	88.32	97.55	85.82	95.69
0.001-0.01	82_QUILT_raw	104	54.17%	9735	99.93%	0	0	0	0	0	93.69	99.03	0	54.17	99.93	0	99.04
0.01-0.05	82_QUILT_raw	3782	72.54%	94933	99.73%	50	52.08%	0	0	0	92.83	98.51	81.97	72.54	99.73	52.08	98.9
0.05-0.1	82_QUILT_raw	2213	84.76%	18612	99.38%	69	71.88%	0	0	0	94.53	97.9	83.13	84.76	99.38	71.88	98.86
0.1-0.3	82_QUILT_raw	12115	88.6%	30667	97.82%	1618	83.14%	0	0	0	92.92	95.6	87.13	88.6	97.82	83.14	96.53
gt0.3	82_QUILT_raw	11565	91.03%	9519	93.8%	3854	89.25%	0	0	0	92.27	92.02	89.77	91.03	93.8	89.25	94.95
gt0.05	82_QUILT_raw	25893	89.32%	58798	97.63%	5541	87.12%	0	0	0	92.76	95.71	88.9	89.32	97.63	87.12	95.92
0.001-0.01	83_QUILT_raw	118	51.08%	9697	99.9%	1	12.5%	0	0	0	92.91	98.79	33.33	51.08	99.9	12.5	99.16
0.01-0.05	83_QUILT_raw	3745	74.41%	95131	99.71%	38	55.88%	0	0	0	92.77	98.66	79.17	74.41	99.71	55.88	99.34
0.05-0.1	83_QUILT_raw	2250	84.91%	18571	99.35%	69	74.19%	0	0	0	94.5	97.95	72.63	84.91	99.35	74.19	98.45
0.1-0.3	83_QUILT_raw	12726	89.94%	30378	97.93%	1499	83.19%	0	0	0	93.59	95.94	87.46	89.94	97.93	83.19	96.89
gt0.3	83_QUILT_raw	11716	91.64%	9837	94.6%	3591	0.9	0	0	0	93.22	92.33	90.89	91.64	94.6	90	95.75
gt0.05	83_QUILT_raw	26692	90.22%	58786	97.8%	5159	87.66%	0	0	0	93.51	95.94	89.57	90.22	97.8	87.66	96.45
0.001-0.01	84_QUILT_raw	127	61.35%	9714	99.9%	0	0	0	0	0	94.07	99.09	0	61.35	99.9	0	100
0.01-0.05	84_QUILT_raw	3796	75.3%	95059	99.73%	49	53.85%	0	0	0	93.06	98.71	80.33	75.3	99.73	53.85	98.96
0.05-0.1	84_QUILT_raw	2263	86.47%	18573	99.39%	93	76.86%	0	0	0	94.84	98.13	83.04	86.47	99.39	76.86	98.81
0.1-0.3	84_QUILT_raw	12403	89.67%	30676	98.02%	1514	83.37%	0	0	0	93.73	95.96	86.76	89.67	98.02	83.37	96.83
gt0.3	84_QUILT_raw	11585	91.7%	9833	94.95%	3791	90.76%	0	0	0	93.47	92.59	91.31	91.7	94.95	90.76	95.79
gt0.05	84_QUILT_raw	26251	90.26%	59082	97.92%	5398	88.29%	0	0	0	93.71	96.05	89.83	90.26	97.92	88.29	96.47
0.001-0.01	85_QUILT_raw	105	49.3%	9714	99.92%	0	0	0	0	0	93.75	98.85	0	49.3	99.92	0	99.05
0.01-0.05	85_QUILT_raw	3864	75.44%	94918	99.7%	63	52.94%	0	0	0	92.26	98.69	82.89	75.44	99.7	52.94	98.65
0.05-0.1	85_QUILT_raw	2345	86.24%	18489	99.41%	97	87.39%	0	0	0	95.6	98.03	84.35	86.24	99.41	87.39	99.3
0.1-0.3	85_QUILT_raw	12576	89.54%	30393	97.99%	1622	85.32%	0	0	0	93.95	95.73	88.78	89.54	97.99	85.32	97.23
gt0.3	85_QUILT_raw	11730	91.96%	9585	94.91%	3860	89.43%	0	0	0	93.12	92.72	91.12	91.96	94.91	89.43	95.32
gt0.05	85_QUILT_raw	26651	90.28%	58467	97.91%	5579	88.16%	0	0	0	93.72	95.93	90.3	90.28	97.91	88.16	96.47
0.001-0.01	92_QUILT_raw	109	49.55%	9705	99.9%	0	0	0	0	0	92.37	98.8	0	49.55	99.9	0	99.08
0.01-0.05	92_QUILT_raw	3798	76.46%	95246	99.76%	41	55.41%	0	0	0	93.96	98.78	82	76.46	99.76	55.41	99.35
0.05-0.1	92_QUILT_raw	2245	85.56%	18568	99.3%	93	78.15%	0	0	0	94.25	98.04	77.5	85.56	99.3	78.15	98.55
0.1-0.3	92_QUILT_raw	12729	89.89%	30428	98.12%	1551	85.6%	0	0	0	94.34	95.93	87.43	89.89	98.12	85.6	97.18
gt0.3	92_QUILT_raw	11569	92.19%	9743	94.34%	3876	90.14%	0	0	0	92.85	93.45	90.33	92.19	94.34	90.14	95.33
gt0.05	92_QUILT_raw	26543	90.49%	58739	97.84%	5520	88.59%	0	0	0	93.68	96.16	89.25	90.49	97.84	88.59	96.39
0.001-0.01	86_QUILT_raw	96	49.23%	9726	99.91%	2	0.2	0	0	0	92.31	98.92	50	49.23	99.91	20	98.98
0.01-0.05	86_QUILT_raw	3807	76.09%	95140	99.74%	56	56.57%	0	0	0	93.29	98.75	88.89	76.09	99.74	56.57	99.09
0.05-0.1	86_QUILT_raw	2289	86.28%	18576	99.44%	75	73.53%	0	0	0	95.1	98.07	86.21	86.28	99.44	73.53	98.9
0.1-0.3	86_QUILT_raw	12599	90.28%	30448	98.06%	1679	84.88%	0	0	0	93.94	96.12	88.6	90.28	98.06	84.88	97
gt0.3	86_QUILT_raw	12039	92.81%	9510	94.5%	3772	91.22%	0	0	0	93.56	93.24	91.89	92.81	94.5	91.22	96.16
gt0.05	86_QUILT_raw	26927	91.03%	58534	97.89%	5526	88.91%	0	0	0	93.87	96.25	90.78	91.03	97.89	88.91	96.73
0.001-0.01	87_QUILT_raw	100	43.86%	9701	99.88%	0	0	0	0	0	90.91	98.64	0	43.86	99.88	0	100
0.01-0.05	87_QUILT_raw	3600	71.49%	95134	99.75%	46	53.49%	0	0	0	93.14	98.51	83.64	71.49	99.75	53.49	99.01
0.05-0.1	87_QUILT_raw	2299	84.06%	18465	99.37%	83	69.17%	0	0	0	94.38	97.71	79.81	84.06	99.37	69.17	98.32
0.1-0.3	87_QUILT_raw	12524	87.81%	30194	97.63%	1475	82.4%	0	0	0	92.93	94.98	86.06	87.81	97.63	82.4	96.73
gt0.3	87_QUILT_raw	11571	90.38%	9587	94.2%	3678	87.49%	0	0	0	91.97	91.13	90.1	90.38	94.2	87.49	94.6
gt0.05	87_QUILT_raw	26394	88.57%	58246	97.58%	5236	85.64%	0	0	0	92.63	95.16	88.75	88.57	97.58	85.64	95.82
0.001-0.01	88_QUILT_raw	95	0.5	9733	99.89%	0	0	0	0	0	90.48	98.95	0	50	99.89	0	98.95
0.01-0.05	88_QUILT_raw	3764	74.18%	95072	99.74%	56	60.87%	0	0	0	93.24	98.64	82.35	74.18	99.74	60.87	99.03
0.05-0.1	88_QUILT_raw	2293	86.82%	18586	99.5%	88	77.19%	0	0	0	95.66	98.2	80	86.82	99.5	77.19	98.61
0.1-0.3	88_QUILT_raw	12644	89.99%	30488	98.04%	1529	83.83%	0	0	0	93.9	96.01	87.32	89.99	98.04	83.83	96.92
gt0.3	88_QUILT_raw	11695	91.71%	9667	94.91%	3841	90.44%	0	0	0	93.33	92.84	90.57	91.71	94.91	90.44	95.38
gt0.05	88_QUILT_raw	26632	90.45%	58741	97.97%	5458	88.25%	0	0	0	93.79	96.15	89.45	90.45	97.97	88.25	96.3
0.001-0.01	89_QUILT_raw	112	54.37%	9712	99.88%	2	14.29%	0	0	0	91.06	98.93	50	54.37	99.88	14.29	99.12
0.01-0.05	89_QUILT_raw	3908	76.93%	95035	99.69%	51	61.45%	0	0	0	92.72	98.78	80.95	76.93	99.69	61.45	99.32
0.05-0.1	89_QUILT_raw	2305	86.85%	18575	99.48%	82	73.87%	0	0	0	95.33	98.19	81.19	86.85	99.48	73.87	98.53
0.1-0.3	89_QUILT_raw	12478	89.54%	30670	98.13%	1514	85.25%	0	0	0	94.25	95.86	87.31	89.54	98.13	85.25	97.16
gt0.3	89_QUILT_raw	11449	91.94%	9980	94.8%	3819	90.71%	0	0	0	93.23	93.14	91.06	91.94	94.8	90.71	95.68
gt0.05	89_QUILT_raw	26232	90.32%	59225	97.97%	5415	88.81%	0	0	0	93.89	96.1	89.82	90.32	97.97	88.81	96.55
0.001-0.01	90_QUILT_raw	103	50.99%	9722	99.91%	1	0.2	0	0	0	92.79	98.96	33.33	50.99	99.91	20	99.04
0.01-0.05	90_QUILT_raw	3859	76.46%	95060	99.73%	40	42.55%	0	0	0	92.7	98.77	75.47	76.46	99.73	42.55	98.54
0.05-0.1	90_QUILT_raw	2220	86.79%	18638	99.38%	90	77.59%	0	0	0	94.75	98.23	79.65	86.79	99.38	77.59	98.74
0.1-0.3	90_QUILT_raw	12737	89.98%	30351	98.02%	1577	84.78%	0	0	0	94.13	95.85	88.45	89.98	98.02	84.78	97.29
gt0.3	90_QUILT_raw	11749	91.86%	9605	94.94%	3833	89.79%	0	0	0	93.22	92.33	91.94	91.86	94.94	89.79	95.64
gt0.05	90_QUILT_raw	26706	90.52%	58594	97.92%	5500	88.07%	0	0	0	93.77	95.99	90.68	90.52	97.92	88.07	96.6
0.001-0.01	93_QUILT_raw	100	48.31%	9724	99.88%	0	0	0	0	0	90.91	98.89	0	48.31	99.88	0	100
0.01-0.05	93_QUILT_raw	3763	74.15%	95096	99.74%	57	0.57	0	0	0	93.26	98.62	89.06	74.15	99.74	57	99.24
0.05-0.1	93_QUILT_raw	2213	85.35%	18623	99.46%	85	73.28%	0	0	0	95.02	98.05	76.58	85.35	99.46	73.28	98.26
0.1-0.3	93_QUILT_raw	12457	89.37%	30445	97.88%	1634	84.62%	0	0	0	93.6	95.7	88.13	89.37	97.88	84.62	97.08
gt0.3	93_QUILT_raw	11583	90.97%	9744	94.49%	3712	89.73%	0	0	0	92.85	91.96	90.29	90.97	94.49	89.73	95.27
gt0.05	93_QUILT_raw	26253	89.71%	58812	97.79%	5431	87.82%	0	0	0	93.38	95.78	89.38	89.71	97.79	87.82	96.29
0.001-0.01	94_QUILT_raw	78	43.82%	9745	99.87%	0	0	0	0	0	84.78	98.87	0	43.82	99.87	0	96.15
0.01-0.05	94_QUILT_raw	3758	75.52%	95210	99.76%	63	59.43%	0	0	0	93.53	98.74	85.14	75.52	99.76	59.43	98.8
0.05-0.1	94_QUILT_raw	2234	85.96%	18631	99.41%	76	72.38%	0	0	0	94.78	98.12	75.25	85.96	99.41	72.38	98.4
0.1-0.3	94_QUILT_raw	12447	89.42%	30631	98.12%	1621	87.29%	0	0	0	94.3	95.81	88.92	89.42	98.12	87.29	97.38
gt0.3	94_QUILT_raw	11554	91.31%	9812	95.12%	3791	0.9	0	0	0	93.39	92.11	91.22	91.31	95.12	90	95.57
gt0.05	94_QUILT_raw	26235	89.94%	59074	98.01%	5488	88.89%	0	0	0	93.94	95.88	90.26	89.94	98.01	88.89	96.58
0.001-0.01	95_QUILT_raw	120	52.63%	9700	99.92%	0	0	0	0	0	95.24	98.82	0	52.63	99.92	0	100
0.01-0.05	95_QUILT_raw	3911	75.33%	94957	99.72%	62	61.39%	0	0	0	93.27	98.66	84.93	75.33	99.72	61.39	99.24
0.05-0.1	95_QUILT_raw	2241	85.5%	18610	99.4%	79	81.44%	0	0	0	95.12	98.02	79.8	85.5	99.4	81.44	99.01
0.1-0.3	95_QUILT_raw	12550	89.44%	30455	98.24%	1655	84.7%	0	0	0	94.17	95.77	88.88	89.44	98.24	84.7	96.92
gt0.3	95_QUILT_raw	11900	91.76%	9646	94.74%	3568	88.58%	0	0	0	92.95	92.4	90.63	91.76	94.74	88.58	95.24
gt0.05	95_QUILT_raw	26691	90.11%	58711	98.01%	5302	87.22%	0	0	0	93.7	95.9	89.89	90.11	98.01	87.22	96.26
0.001-0.01	96_QUILT_raw	72	0.4	9749	99.96%	0	0	0	0	0	96	98.8	0	40	99.96	0	98.61
0.01-0.05	96_QUILT_raw	3240	63.38%	94982	99.67%	33	37.5%	0	0	0	90.13	98.07	67.35	63.38	99.67	37.5	98.38
0.05-0.1	96_QUILT_raw	2039	76.37%	18530	99.19%	52	58.43%	0	0	0	92.3	96.71	74.29	76.37	99.19	58.43	98.23
0.1-0.3	96_QUILT_raw	11609	81.68%	29937	96.74%	1336	73.98%	0	0	0	89.56	92.58	80.29	81.68	96.74	73.98	94.8
gt0.3	96_QUILT_raw	11053	86.07%	8962	89.84%	3591	82.55%	0	0	0	87.11	87.24	85.4	86.07	89.84	82.55	91.55
gt0.05	96_QUILT_raw	24701	83.1%	57429	96.36%	4979	79.73%	0	0	0	88.66	92.97	83.84	83.1	96.36	79.73	93.44
0.001-0.01	97_QUILT_raw	97	54.19%	9746	99.95%	0	0	0	0	0	94.17	99.08	0	54.19	99.95	0	96.91
0.01-0.05	97_QUILT_raw	3711	75.03%	95105	99.71%	71	62.83%	0	0	0	92.5	98.72	86.59	75.03	99.71	62.83	98.94
0.05-0.1	97_QUILT_raw	2227	86.08%	18621	99.44%	76	68.47%	0	0	0	94.73	98.1	83.52	86.08	99.44	68.47	98.48
0.1-0.3	97_QUILT_raw	12585	90.01%	30501	97.93%	1567	85.77%	0	0	0	93.87	96.02	87.89	90.01	97.93	85.77	97.22
gt0.3	97_QUILT_raw	11830	91.81%	9585	94.76%	3736	89.92%	0	0	0	93.19	92.54	91.08	91.81	94.76	89.92	95.5
gt0.05	97_QUILT_raw	26642	90.45%	58707	97.87%	5379	88.28%	0	0	0	93.64	96.08	90.01	90.45	97.87	88.28	96.47
0.001-0.01	98_QUILT_raw	110	50.46%	9719	99.92%	0	0	0	0	0	93.22	98.88	0	50.46	99.92	0	98.18
0.01-0.05	98_QUILT_raw	3817	74.26%	95002	99.72%	55	56.7%	0	0	0	92.92	98.62	79.71	74.26	99.72	56.7	98.99
0.05-0.1	98_QUILT_raw	2238	84.26%	18564	99.39%	78	73.58%	0	0	0	94.91	97.8	78.79	84.26	99.39	73.58	98.79
0.1-0.3	98_QUILT_raw	12634	89.52%	30339	97.94%	1596	84.18%	0	0	0	93.68	95.72	88.52	89.52	97.94	84.18	97.03
gt0.3	98_QUILT_raw	11699	91.54%	9652	94.53%	3751	89.59%	0	0	0	93.01	92.29	90.58	91.54	94.53	89.59	95.4
gt0.05	98_QUILT_raw	26571	89.92%	58555	97.82%	5425	87.66%	0	0	0	93.48	95.78	89.77	89.92	97.82	87.66	96.37
0.001-0.01	99_QUILT_raw	114	52.78%	9710	99.9%	0	0	0	0	0	92.68	98.89	0	52.78	99.9	0	99.12
0.01-0.05	99_QUILT_raw	3698	72.58%	95057	99.73%	80	68.38%	0	0	0	93.01	98.55	85.11	72.58	99.73	68.38	99.02
0.05-0.1	99_QUILT_raw	2265	84.83%	18555	99.45%	88	78.57%	0	0	0	95.49	97.9	76.52	84.83	99.45	78.57	98.68
0.1-0.3	99_QUILT_raw	12312	88.88%	30596	97.96%	1576	82.73%	0	0	0	93.28	95.57	88.59	88.88	97.96	82.73	96.75
gt0.3	99_QUILT_raw	11305	90.58%	9863	94.54%	3764	88.07%	0	0	0	92.11	91.94	89.9	90.58	94.54	88.07	94.55
gt0.05	99_QUILT_raw	25882	89.24%	59014	97.83%	5428	86.28%	0	0	0	92.95	95.65	89.26	89.24	97.83	86.28	95.84
0.001-0.01	100_QUILT_raw	109	53.96%	9716	99.88%	2	16.67%	0	0	0	91.6	98.95	50	53.96	99.88	16.67	100
0.01-0.05	100_QUILT_raw	3876	76.46%	95109	99.73%	52	62.65%	0	0	0	93.29	98.76	89.66	76.46	99.73	62.65	99.31
0.05-0.1	100_QUILT_raw	2352	87.14%	18522	99.47%	98	79.67%	0	0	0	95.84	98.19	78.4	87.14	99.47	79.67	98.73
0.1-0.3	100_QUILT_raw	12761	90.61%	30496	98.09%	1566	86.19%	0	0	0	94.37	96.22	88.28	90.61	98.09	86.19	97.38
gt0.3	100_QUILT_raw	11761	92.21%	9653	94.87%	3898	91.61%	0	0	0	93.76	92.98	91.52	92.21	94.87	91.61	96.03
gt0.05	100_QUILT_raw	26874	90.98%	58671	97.97%	5562	89.78%	0	0	0	94.23	96.28	90.32	90.98	97.97	89.78	96.83
0.001-0.01	101_QUILT_raw	128	53.33%	9688	99.86%	4	44.44%	0	0	0	91.43	98.81	66.67	53.33	99.86	44.44	100
0.01-0.05	101_QUILT_raw	3724	73.64%	95114	99.75%	51	54.84%	0	0	0	93.4	98.61	79.69	73.64	99.75	54.84	99.02
0.05-0.1	101_QUILT_raw	2278	85.54%	18596	99.48%	62	71.26%	0	0	0	95.51	98.01	73.81	85.54	99.48	71.26	98.63
0.1-0.3	101_QUILT_raw	12588	88.65%	30208	97.69%	1520	81.5%	0	0	0	92.96	95.31	86.71	88.65	97.69	81.5	96.65
gt0.3	101_QUILT_raw	11712	0.91	9550	93.94%	3673	88.61%	0	0	0	92.25	91.84	89.87	91	93.94	88.61	94.92
gt0.05	101_QUILT_raw	26578	89.39%	58354	97.61%	5255	86.19%	0	0	0	92.86	95.56	88.71	89.39	97.61	86.19	95.96
0.001-0.01	102_QUILT_raw	102	49.28%	9726	99.95%	0	0	0	0	0	97.14	98.87	0	49.28	99.95	0	99.02
0.01-0.05	102_QUILT_raw	3826	74.23%	95063	99.77%	44	51.16%	0	0	0	94.05	98.61	88	74.23	99.77	51.16	99.28
0.05-0.1	102_QUILT_raw	2223	85.66%	18638	99.36%	70	76.92%	0	0	0	94.88	98.06	73.68	85.66	99.36	76.92	98.91
0.1-0.3	102_QUILT_raw	12612	89.99%	30609	98.16%	1533	85.5%	0	0	0	94.49	96.03	86.71	89.99	98.16	85.5	97.19
gt0.3	102_QUILT_raw	11863	92.19%	9578	94.67%	3759	89.56%	0	0	0	93.21	92.71	91.15	92.19	94.67	89.56	95.58
gt0.05	102_QUILT_raw	26698	90.57%	58825	97.95%	5362	88.18%	0	0	0	93.95	96.1	89.56	90.57	97.95	88.18	96.53
0.001-0.01	103_QUILT_raw	102	51.78%	9727	99.87%	0	0	0	0	0	90.27	98.96	0	51.78	99.87	0	100
0.01-0.05	103_QUILT_raw	3698	73.8%	95145	99.72%	45	55.56%	0	0	0	92.75	98.63	77.59	73.8	99.72	55.56	99.15
0.05-0.1	103_QUILT_raw	2198	84.77%	18579	99.3%	116	82.86%	0	0	0	94.09	97.94	84.06	84.77	99.3	82.86	98.75
0.1-0.3	103_QUILT_raw	12263	89.06%	30354	97.64%	1804	84.5%	0	0	0	92.74	95.7	87.96	89.06	97.64	84.5	96.64
gt0.3	103_QUILT_raw	11490	91.27%	9661	94.21%	3853	88.88%	0	0	0	92.26	92.08	91.02	91.27	94.21	88.88	95.11
gt0.05	103_QUILT_raw	25951	89.63%	58594	97.57%	5773	87.34%	0	0	0	92.64	95.77	89.89	89.63	97.57	87.34	96.05
0.001-0.01	104_QUILT_raw	96	47.76%	9727	99.88%	0	0	0	0	0	88.07	98.89	0	47.76	99.88	0	96.88
0.01-0.05	104_QUILT_raw	3737	73.45%	95058	99.72%	48	55.81%	0	0	0	92.73	98.6	80	73.45	99.72	55.81	98.97
0.05-0.1	104_QUILT_raw	2224	84.89%	18603	99.3%	57	74.03%	0	0	0	94.2	97.94	74.03	84.89	99.3	74.03	98.9
0.1-0.3	104_QUILT_raw	12515	88.72%	30378	97.83%	1510	83.29%	0	0	0	93.4	95.42	87.03	88.72	97.83	83.29	96.9
gt0.3	104_QUILT_raw	11642	91.04%	9494	93.97%	3822	89.22%	0	0	0	92.3	91.78	90.61	91.04	93.97	89.22	95.1
gt0.05	104_QUILT_raw	26381	89.38%	58475	97.64%	5389	87.29%	0	0	0	92.98	95.59	89.37	89.38	97.64	87.29	96.17
0.001-0.01	105_QUILT_raw	110	50.46%	9706	99.88%	0	0	0	0	0	90.91	98.85	0	50.46	99.88	0	99.09
0.01-0.05	105_QUILT_raw	3681	72.15%	94941	99.69%	73	61.34%	0	0	0	91.75	98.52	83.91	72.15	99.69	61.34	98.8
0.05-0.1	105_QUILT_raw	2251	84.24%	18531	99.34%	80	71.43%	0	0	0	94.22	97.85	72.07	84.24	99.34	71.43	98.03
0.1-0.3	105_QUILT_raw	12202	87.89%	30510	97.78%	1596	85.03%	0	0	0	93.1	95.19	88.32	87.89	97.78	85.03	96.94
gt0.3	105_QUILT_raw	11569	90.87%	9710	0.94	3551	86.38%	0	0	0	91.48	91.82	89.9	90.87	94	86.38	94.33
gt0.05	105_QUILT_raw	26022	88.85%	58751	97.61%	5227	85.69%	0	0	0	92.47	95.43	89.08	88.85	97.61	85.69	95.76
0.001-0.01	106_QUILT_raw	101	53.16%	9728	99.9%	0	0	0	0	0	90.99	99	0	53.16	99.9	0	98.02
0.01-0.05	106_QUILT_raw	3892	73.56%	94848	99.71%	44	55.7%	0	0	0	92.95	98.54	81.48	73.56	99.71	55.7	99.21
0.05-0.1	106_QUILT_raw	2247	85.96%	18647	99.48%	66	81.48%	0	0	0	95.94	98.08	77.65	85.96	99.48	81.48	99.27
0.1-0.3	106_QUILT_raw	12629	89.23%	30420	97.95%	1465	83.38%	0	0	0	93.83	95.71	85.08	89.23	97.95	83.38	96.8
gt0.3	106_QUILT_raw	11817	91.74%	9619	94.79%	3729	90.05%	0	0	0	93.3	92.52	90.8	91.74	94.79	90.05	95.51
gt0.05	106_QUILT_raw	26693	90.03%	58686	97.89%	5260	87.97%	0	0	0	93.76	95.9	88.94	90.03	97.89	87.97	96.35
0.001-0.01	107_QUILT_raw	97	45.33%	9725	99.94%	0	0	0	0	0	95.1	98.78	0	45.33	99.94	0	98.97
0.01-0.05	107_QUILT_raw	3766	74.13%	95065	99.75%	66	63.46%	0	0	0	93.26	98.64	86.84	74.13	99.75	63.46	98.98
0.05-0.1	107_QUILT_raw	2286	85.27%	18550	99.47%	82	75.93%	0	0	0	95.45	97.96	78.1	85.27	99.47	75.93	98.56
0.1-0.3	107_QUILT_raw	12698	89.36%	30242	97.89%	1571	84.24%	0	0	0	93.62	95.63	88.21	89.36	97.89	84.24	97.04
gt0.3	107_QUILT_raw	11605	91.27%	9604	94.17%	3785	88.93%	0	0	0	92.32	92.32	90.2	91.27	94.17	88.93	94.92
gt0.05	107_QUILT_raw	26589	89.81%	58396	97.75%	5438	87.3%	0	0	0	93.2	95.79	89.41	89.81	97.75	87.3	96.13
0.001-0.01	108_QUILT_raw	121	57.35%	9716	99.89%	0	0	0	0	0	92.37	99.04	0	57.35	99.89	0	99.17
0.01-0.05	108_QUILT_raw	3854	76.35%	95117	99.76%	57	56.44%	0	0	0	93.73	98.75	89.06	76.35	99.76	56.44	99.08
0.05-0.1	108_QUILT_raw	2340	87.97%	18558	99.47%	101	86.32%	0	0	0	95.94	98.33	83.47	87.97	99.47	86.32	99.14
0.1-0.3	108_QUILT_raw	12931	91.06%	30440	98.18%	1538	86.21%	0	0	0	94.67	96.37	88.24	91.06	98.18	86.21	97.45
gt0.3	108_QUILT_raw	11982	92.93%	9658	95.34%	3782	91.02%	0	0	0	94.15	93.69	91.26	92.93	95.34	91.02	95.98
gt0.05	108_QUILT_raw	27253	91.6%	58656	98.1%	5421	89.51%	0	0	0	94.55	96.53	90.23	91.6	98.1	89.51	96.87
0.001-0.01	109_QUILT_raw	94	46.08%	9690	99.9%	1	0.25	0	0	0	91.26	98.86	33.33	46.08	99.9	25	98.95
0.01-0.05	109_QUILT_raw	3498	72.78%	94502	99.74%	39	63.93%	0	0	0	93.21	98.64	70.91	72.78	99.74	63.93	99.29
0.05-0.1	109_QUILT_raw	2089	83.33%	18427	99.37%	64	82.05%	0	0	0	94.78	97.82	73.56	83.33	99.37	82.05	99.02
0.1-0.3	109_QUILT_raw	12213	89.01%	29668	97.93%	1305	85.13%	0	0	0	94.04	95.59	85.46	89.01	97.93	85.13	97.28
gt0.3	109_QUILT_raw	11731	90.97%	8905	94.48%	3267	90.05%	0	0	0	93.69	91.14	89.36	90.97	94.48	90.05	95.61
gt0.05	109_QUILT_raw	26033	89.39%	57000	97.83%	4636	88.49%	0	0	0	93.94	95.57	87.97	89.39	97.83	88.49	96.58
0.001-0.01	110_QUILT_raw	97	50.52%	9734	99.88%	1	12.5%	0	0	0	89.81	98.97	33.33	50.52	99.88	12.5	98.98
0.01-0.05	110_QUILT_raw	3728	73.33%	95058	99.72%	44	48.89%	0	0	0	92.81	98.59	70.97	73.33	99.72	48.89	98.83
0.05-0.1	110_QUILT_raw	2173	84.92%	18660	99.36%	83	0.83	0	0	0	94.64	98	80.58	84.92	99.36	83	98.98
0.1-0.3	110_QUILT_raw	12539	0.89	30330	97.75%	1580	85.45%	0	0	0	93.46	95.54	87.68	89	97.75	85.45	97.15
gt0.3	110_QUILT_raw	11500	90.8%	9709	94.81%	3841	89.89%	0	0	0	92.91	91.9	90.68	90.8	94.81	89.89	95.17
gt0.05	110_QUILT_raw	26212	89.42%	58699	97.75%	5504	88.46%	0	0	0	93.31	95.68	89.63	89.42	97.75	88.46	96.32
0.001-0.01	111_QUILT_raw	113	53.3%	9729	99.95%	1	0.2	0	0	0	96.58	98.95	50	53.3	99.95	20	100
0.01-0.05	111_QUILT_raw	3865	75.87%	95061	99.73%	51	57.95%	0	0	0	93.27	98.72	76.12	75.87	99.73	57.95	99.11
0.05-0.1	111_QUILT_raw	2283	85.67%	18546	99.42%	96	78.05%	0	0	0	95.09	98.01	80.67	85.67	99.42	78.05	98.61
0.1-0.3	111_QUILT_raw	12423	89.9%	30658	98.08%	1607	84.4%	0	0	0	93.82	96.06	88.15	89.9	98.08	84.4	96.91
gt0.3	111_QUILT_raw	11586	92.27%	9692	94.37%	3934	90.23%	0	0	0	92.77	93.3	91.28	92.27	94.37	90.23	95.48
gt0.05	111_QUILT_raw	26292	90.53%	58896	97.86%	5637	88.26%	0	0	0	93.46	96.19	90.16	90.53	97.86	88.26	96.34
0.001-0.01	112_QUILT_raw	105	53.85%	9722	99.88%	2	16.67%	0	0	0	90.52	99	40	53.85	99.88	16.67	98.13
0.01-0.05	112_QUILT_raw	3758	73.36%	94973	99.71%	67	62.62%	0	0	0	92.36	98.59	77.01	73.36	99.71	62.62	98.67
0.05-0.1	112_QUILT_raw	2135	84.42%	18681	99.45%	81	66.94%	0	0	0	94.39	97.97	77.88	84.42	99.45	66.94	97.92
0.1-0.3	112_QUILT_raw	12384	87.85%	30362	97.75%	1490	81.47%	0	0	0	92.95	94.99	87.75	87.85	97.75	81.47	96.76
gt0.3	112_QUILT_raw	11762	90.82%	9573	93.91%	3575	88.53%	0	0	0	92.12	91.97	89.24	90.82	93.91	88.53	94.68
gt0.05	112_QUILT_raw	26281	88.86%	58616	97.63%	5146	85.94%	0	0	0	92.69	95.4	88.6	88.86	97.63	85.94	95.83
0.001-0.01	113_QUILT_raw	101	42.62%	9693	99.92%	0	0	0	0	0	92.66	98.59	0	42.62	99.92	0	98.02
0.01-0.05	113_QUILT_raw	3312	68.64%	95218	99.64%	51	52.04%	0	0	0	89.71	98.44	76.12	68.64	99.64	52.04	98.57
0.05-0.1	113_QUILT_raw	2193	83.51%	18554	99.2%	77	65.25%	0	0	0	92.92	97.69	80.21	83.51	99.2	65.25	98.41
0.1-0.3	113_QUILT_raw	12316	87.38%	30098	97.31%	1547	78.89%	0	0	0	91.49	94.88	85.75	87.38	97.31	78.89	95.9
gt0.3	113_QUILT_raw	11366	89.91%	9533	93.01%	3730	86.99%	0	0	0	90.72	91.13	89.02	89.91	93.01	86.99	94
gt0.05	113_QUILT_raw	25875	88.12%	58185	97.16%	5354	84.09%	0	0	0	91.27	95.11	87.91	88.12	97.16	84.09	95.16
0.001-0.01	114_QUILT_raw	121	55.5%	9723	99.95%	1	0.2	0	0	0	96.8	98.98	33.33	55.5	99.95	20	99.18
0.01-0.05	114_QUILT_raw	3952	76.47%	94990	99.75%	72	71.29%	0	0	0	93.94	98.73	91.14	76.47	99.75	71.29	99.38
0.05-0.1	114_QUILT_raw	2287	86.11%	18590	99.45%	68	77.27%	0	0	0	95.49	98.06	80	86.11	99.45	77.27	99.07
0.1-0.3	114_QUILT_raw	12419	89.62%	30632	98.1%	1600	84.12%	0	0	0	93.88	95.87	88.69	89.62	98.1	84.12	97
gt0.3	114_QUILT_raw	11757	92.05%	9593	94.27%	3760	88.93%	0	0	0	92.55	92.68	91.2	92.05	94.27	88.93	95.32
gt0.05	114_QUILT_raw	26463	90.36%	58815	97.87%	5428	87.29%	0	0	0	93.42	96.01	90.29	90.36	97.87	87.29	96.33
0.001-0.01	115_QUILT_raw	115	49.57%	9699	99.94%	3	0.3	0	0	0	95.83	98.75	60	49.57	99.94	30	99.15
0.01-0.05	115_QUILT_raw	3827	74.47%	95019	99.75%	54	51.43%	0	0	0	93.32	98.63	81.82	74.47	99.75	51.43	98.79
0.05-0.1	115_QUILT_raw	2324	85.54%	18504	99.35%	73	75.26%	0	0	0	94.93	97.93	76.04	85.54	99.35	75.26	98.96
0.1-0.3	115_QUILT_raw	12411	88.9%	30550	97.94%	1554	84.23%	0	0	0	93.73	95.64	85.76	88.9	97.94	84.23	96.8
gt0.3	115_QUILT_raw	11711	91.15%	9463	94.07%	3827	89.52%	0	0	0	92.42	91.87	90.88	91.15	94.07	89.52	95.19
gt0.05	115_QUILT_raw	26446	89.57%	58517	97.73%	5454	87.73%	0	0	0	93.25	95.71	89.13	89.57	97.73	87.73	96.18
0.001-0.01	116_QUILT_raw	98	45.16%	9704	99.86%	1	14.29%	0	0	0	88.29	98.74	33.33	45.16	99.86	14.29	98.99
0.01-0.05	116_QUILT_raw	3298	65.19%	94879	99.55%	46	48.42%	0	0	0	87.81	98.17	79.31	65.19	99.55	48.42	98.86
0.05-0.1	116_QUILT_raw	2259	79.74%	18275	98.89%	66	58.93%	0	0	0	90.54	97.01	72.53	79.74	98.89	58.93	97.59
0.1-0.3	116_QUILT_raw	11922	85.01%	29969	96.93%	1570	77.68%	0	0	0	90.24	93.91	85.28	85.01	96.93	77.68	95.47
gt0.3	116_QUILT_raw	11268	89.34%	9405	92.12%	3683	84.71%	0	0	0	89.32	90.42	88.7	89.34	92.12	84.71	93.22
gt0.05	116_QUILT_raw	25449	86.36%	57649	96.72%	5319	82.07%	0	0	0	89.86	94.27	87.43	86.36	96.72	82.07	94.54
0.001-0.01	117_QUILT_raw	102	54.84%	9741	99.92%	0	0	0	0	0	93.58	99.06	0	54.84	99.92	0	100
0.01-0.05	117_QUILT_raw	4050	79.29%	95010	99.73%	53	54.08%	0	0	0	93.32	98.9	77.94	79.29	99.73	54.08	98.81
0.05-0.1	117_QUILT_raw	2391	88.39%	18542	99.51%	80	76.19%	0	0	0	95.95	98.35	82.47	88.39	99.51	76.19	98.91
0.1-0.3	117_QUILT_raw	12858	91.9%	30697	98.39%	1537	86.3%	0	0	0	95.11	96.74	89.26	91.9	98.39	86.3	97.61
gt0.3	117_QUILT_raw	12019	93.79%	9799	95.36%	3765	92.1%	0	0	0	94.46	94.33	92.57	93.79	95.36	92.1	96.64
gt0.05	117_QUILT_raw	27268	92.4%	59038	98.22%	5382	90.09%	0	0	0	94.89	96.83	91.44	92.4	98.22	90.09	97.24
0.001-0.01	118_QUILT_raw	114	52.78%	9716	99.9%	2	33.33%	0	0	0	92.68	98.93	50	52.78	99.9	33.33	99.14
0.01-0.05	118_QUILT_raw	3815	76.53%	95146	99.74%	65	61.32%	0	0	0	93.28	98.78	92.86	76.53	99.74	61.32	99.1
0.05-0.1	118_QUILT_raw	2304	87.11%	18565	99.43%	93	75.61%	0	0	0	95.09	98.19	84.55	87.11	99.43	75.61	98.79
0.1-0.3	118_QUILT_raw	12609	90.36%	30590	98.17%	1635	87.43%	0	0	0	94.59	96.22	87.76	90.36	98.17	87.43	97.34
gt0.3	118_QUILT_raw	11710	92.34%	9852	95.2%	3752	90.72%	0	0	0	93.78	93.58	90.39	92.34	95.2	90.72	95.61
gt0.05	118_QUILT_raw	26623	90.93%	59007	98.05%	5480	89.41%	0	0	0	94.27	96.38	89.48	90.93	98.05	89.41	96.61
0.001-0.01	119_QUILT_raw	177	39.95%	9467	99.85%	2	0.1	0	0	0	92.67	97.12	40	39.95	99.85	10	98.32
0.01-0.05	119_QUILT_raw	3784	70.06%	93826	99.44%	418	57.73%	0	0	0	83.09	98.3	87.63	70.06	99.44	57.73	92.91
0.05-0.1	119_QUILT_raw	2824	73.12%	16458	97.81%	450	61.31%	0	0	0	82.67	94.1	86.87	73.12	97.81	61.31	91.11
0.1-0.3	119_QUILT_raw	10141	0.79	29156	95.35%	2560	71.95%	0	0	0	81.89	92.26	85.7	79	95.35	71.95	90.17
gt0.3	119_QUILT_raw	8528	82.3%	10080	89.94%	4499	80.3%	0	0	0	80.48	88.48	86.79	82.3	89.94	80.3	87.52
gt0.05	119_QUILT_raw	21493	79.43%	55694	95.02%	7509	75.89%	0	0	0	81.43	92.08	86.42	79.43	95.02	75.89	89.09
0.001-0.01	120_QUILT_raw	100	46.3%	9711	99.89%	1	14.29%	0	0	0	91.74	98.76	33.33	46.3	99.89	14.29	100
0.01-0.05	120_QUILT_raw	3650	73.35%	95164	99.73%	49	56.32%	0	0	0	92.95	98.62	83.05	73.35	99.73	56.32	99.22
0.05-0.1	120_QUILT_raw	2118	83.65%	18675	99.23%	64	67.37%	0	0	0	93.14	97.87	71.11	83.65	99.23	67.37	98.26
0.1-0.3	120_QUILT_raw	12471	0.89	30456	97.82%	1543	84.36%	0	0	0	93.54	95.58	86.64	89	97.82	84.36	97.01
gt0.3	120_QUILT_raw	11476	91.12%	9574	94.24%	3910	88.5%	0	0	0	92.02	92.08	90.89	91.12	94.24	88.5	94.79
gt0.05	120_QUILT_raw	26065	89.45%	58705	97.66%	5517	86.99%	0	0	0	92.83	95.7	89.37	89.45	97.66	86.99	96.01
0.001-0.01	121_QUILT_raw	107	53.5%	9714	99.87%	4	33.33%	0	0	0	90.68	98.97	66.67	53.5	99.87	33.33	100
0.01-0.05	121_QUILT_raw	3665	73.42%	95058	99.74%	67	62.04%	0	0	0	93	98.63	80.72	73.42	99.74	62.04	98.85
0.05-0.1	121_QUILT_raw	2345	87.37%	18497	99.32%	86	76.79%	0	0	0	94.48	98.24	79.63	87.37	99.32	76.79	98.64
0.1-0.3	121_QUILT_raw	12564	89.84%	30543	98.03%	1516	84.18%	0	0	0	93.88	95.91	88.5	89.84	98.03	84.18	97.14
gt0.3	121_QUILT_raw	11776	91.96%	9775	95.12%	3645	89.27%	0	0	0	93.27	92.88	90.78	91.96	95.12	89.27	95.34
gt0.05	121_QUILT_raw	26685	90.53%	58815	97.93%	5247	87.51%	0	0	0	93.66	96.1	89.91	90.53	97.93	87.51	96.39
0.001-0.01	122_QUILT_raw	120	56.6%	9708	99.87%	0	0	0	0	0	90.91	98.99	0	56.6	99.87	0	99.17
0.01-0.05	122_QUILT_raw	3894	76.19%	95035	99.74%	58	57.43%	0	0	0	93.43	98.73	82.86	76.19	99.74	57.43	99.04
0.05-0.1	122_QUILT_raw	2263	85.4%	18529	99.29%	94	77.69%	0	0	0	93.94	98	80.34	85.4	99.29	77.69	98.47
0.1-0.3	122_QUILT_raw	12691	90.26%	30520	98.16%	1583	86.88%	0	0	0	94.56	96.12	87.85	90.26	98.16	86.88	97.37
gt0.3	122_QUILT_raw	11638	91.92%	9722	94.81%	3846	90.2%	0	0	0	93.19	92.94	90.92	91.92	94.81	90.2	95.46
gt0.05	122_QUILT_raw	26592	90.54%	58771	97.94%	5523	88.98%	0	0	0	93.9	96.16	89.82	90.54	97.94	88.98	96.53
0.001-0.01	123_QUILT_raw	103	52.82%	9735	99.93%	2	15.38%	0	0	0	91.96	98.99	50	52.82	99.93	15.38	96.19
0.01-0.05	123_QUILT_raw	3798	75.16%	95102	99.72%	45	50.56%	0	0	0	92.75	98.69	88.24	75.16	99.72	50.56	99.14
0.05-0.1	123_QUILT_raw	2318	86.11%	18550	99.47%	73	74.49%	0	0	0	95.55	98.05	78.49	86.11	99.47	74.49	98.75
0.1-0.3	123_QUILT_raw	12682	90.08%	30497	98.05%	1540	85.41%	0	0	0	94.18	96.02	87.65	90.08	98.05	85.41	97.22
gt0.3	123_QUILT_raw	11829	91.89%	9648	94.66%	3702	89.88%	0	0	0	93.15	92.74	90.69	91.89	94.66	89.88	95.45
gt0.05	123_QUILT_raw	26829	90.51%	58695	97.92%	5315	88.29%	0	0	0	93.84	96.09	89.6	90.51	97.92	88.29	96.48
0.001-0.01	124_QUILT_raw	101	52.06%	9732	99.93%	0	0	0	0	0	91.82	99	0	52.06	99.93	0	95.05
0.01-0.05	124_QUILT_raw	3990	77.94%	95065	99.76%	38	50.67%	0	0	0	93.97	98.83	80.85	77.94	99.76	50.67	99.11
0.05-0.1	124_QUILT_raw	2351	88.02%	18567	99.43%	69	75.82%	0	0	0	95.45	98.32	78.41	88.02	99.43	75.82	98.97
0.1-0.3	124_QUILT_raw	12978	91.36%	30312	98.24%	1676	88.3%	0	0	0	95.01	96.46	89.43	91.36	98.24	88.3	97.7
gt0.3	124_QUILT_raw	11832	93.19%	9788	95.43%	3836	90.99%	0	0	0	94.12	93.87	91.97	93.19	95.43	90.99	96.14
gt0.05	124_QUILT_raw	27161	91.84%	58667	98.13%	5581	89.94%	0	0	0	94.66	96.59	91	91.84	98.13	89.94	97.05
0.001-0.01	125_QUILT_raw	114	54.03%	9720	99.95%	2	22.22%	0	0	0	96.61	98.94	66.67	54.03	99.95	22.22	100
0.01-0.05	125_QUILT_raw	3947	74.8%	94875	99.75%	55	61.11%	0	0	0	93.82	98.62	80.88	74.8	99.75	61.11	99.18
0.05-0.1	125_QUILT_raw	2195	85.68%	18648	99.48%	91	72.8%	0	0	0	95.02	98.11	79.82	85.68	99.48	72.8	98.21
0.1-0.3	125_QUILT_raw	12440	89.52%	30566	0.98	1608	85.17%	0	0	0	93.88	95.86	87.49	89.52	98	85.17	97.04
gt0.3	125_QUILT_raw	11526	91.75%	9792	95.2%	3851	89.06%	0	0	0	93.05	92.68	91.26	91.75	95.2	89.06	95.21
gt0.05	125_QUILT_raw	26161	90.15%	59006	97.98%	5550	87.58%	0	0	0	93.61	96.01	89.92	90.15	97.98	87.58	96.24
0.001-0.01	126_QUILT_raw	98	49.49%	9730	99.89%	0	0	0	0	0	91.59	98.89	0	49.49	99.89	0	100
0.01-0.05	126_QUILT_raw	3736	73.78%	95101	99.73%	52	50.49%	0	0	0	92.96	98.61	82.54	73.78	99.73	50.49	99.05
0.05-0.1	126_QUILT_raw	2172	84.32%	18655	99.42%	80	77.67%	0	0	0	94.85	97.91	80	84.32	99.42	77.67	98.71
0.1-0.3	126_QUILT_raw	12366	88.38%	30498	97.93%	1542	83.31%	0	0	0	93.48	95.33	87.27	88.38	97.93	83.31	96.83
gt0.3	126_QUILT_raw	11709	91.03%	9497	94.11%	3689	87.33%	0	0	0	91.88	91.73	90.39	91.03	94.11	87.33	94.59
gt0.05	126_QUILT_raw	26247	89.18%	58650	97.75%	5311	85.97%	0	0	0	92.87	95.52	89.29	89.18	97.75	85.97	95.87
0.001-0.01	127_QUILT_raw	142	62.28%	9680	99.9%	0	0	0	0	0	93.42	99.06	0	62.28	99.9	0	98.59
0.01-0.05	127_QUILT_raw	3812	76.26%	94930	99.74%	64	67.37%	0	0	0	93.39	98.77	86.49	76.26	99.74	67.37	99.15
0.05-0.1	127_QUILT_raw	2244	87.01%	18652	99.54%	54	0.72	0	0	0	96.02	98.28	69.23	87.01	99.54	72	98.69
0.1-0.3	127_QUILT_raw	12825	90.28%	30336	98.21%	1532	86.31%	0	0	0	94.74	96.03	87.84	90.28	98.21	86.31	97.42
gt0.3	127_QUILT_raw	11870	92.71%	9549	95.35%	3906	90.69%	0	0	0	93.95	93.35	91.67	92.71	95.35	90.69	95.85
gt0.05	127_QUILT_raw	26939	91.05%	58537	98.14%	5492	89.2%	0	0	0	94.49	96.28	90.28	91.05	98.14	89.2	96.75
0.001-0.01	128_QUILT_raw	92	48.68%	9741	99.94%	0	0	0	0	0	94.85	98.95	0	48.68	99.94	0	98.91
0.01-0.05	128_QUILT_raw	3977	75.49%	94880	99.73%	71	65.14%	0	0	0	93.36	98.65	87.65	75.49	99.73	65.14	99.18
0.05-0.1	128_QUILT_raw	2223	85.83%	18630	99.41%	83	78.3%	0	0	0	95	98.11	76.85	85.83	99.41	78.3	98.66
0.1-0.3	128_QUILT_raw	12547	90.06%	30613	98.06%	1555	84.74%	0	0	0	93.96	96.15	86.77	90.06	98.06	84.74	96.89
gt0.3	128_QUILT_raw	11797	92.21%	9659	95.09%	3778	89.5%	0	0	0	93.38	92.92	91.17	92.21	95.09	89.5	95.48
gt0.05	128_QUILT_raw	26567	90.62%	58902	97.98%	5416	87.89%	0	0	0	93.79	96.21	89.61	90.62	97.98	87.89	96.33
0.001-0.01	129_QUILT_raw	108	54.27%	9734	99.93%	0	0	0	0	0	93.1	99.03	0	54.27	99.93	0	97.22
0.01-0.05	129_QUILT_raw	3830	74.94%	95061	99.73%	49	57.65%	0	0	0	93.12	98.67	79.03	74.94	99.73	57.65	98.97
0.05-0.1	129_QUILT_raw	2178	84.98%	18707	99.51%	59	71.95%	0	0	0	95.32	98.03	76.62	84.98	99.51	71.95	98.57
0.1-0.3	129_QUILT_raw	12639	89.61%	30564	98.07%	1460	85.03%	0	0	0	94.19	95.8	87.79	89.61	98.07	85.03	97.3
gt0.3	129_QUILT_raw	11719	91.88%	9811	94.84%	3658	89.55%	0	0	0	93.05	92.89	90.79	91.88	94.84	89.55	95.37
gt0.05	129_QUILT_raw	26536	90.19%	59082	97.96%	5177	87.98%	0	0	0	93.77	95.99	89.74	90.19	97.96	87.98	96.45
0.001-0.01	130_QUILT_raw	120	56.6%	9714	99.87%	0	0	0	0	0	91.6	99	0	56.6	99.87	0	100
0.01-0.05	130_QUILT_raw	3835	75.15%	95013	99.7%	50	52.08%	0	0	0	92.43	98.69	75.76	75.15	99.7	52.08	98.76
0.05-0.1	130_QUILT_raw	2248	85.25%	18589	99.42%	73	69.52%	0	0	0	94.81	97.97	77.66	85.25	99.42	69.52	98.49
0.1-0.3	130_QUILT_raw	12560	89.43%	30377	98.02%	1678	85.61%	0	0	0	94.02	95.77	87.58	89.43	98.02	85.61	97.02
gt0.3	130_QUILT_raw	11436	91.29%	9880	94.76%	3757	89.09%	0	0	0	92.61	92.47	90.81	91.29	94.76	89.09	95.09
gt0.05	130_QUILT_raw	26244	89.85%	58846	97.89%	5508	87.68%	0	0	0	93.47	95.87	89.6	89.85	97.89	87.68	96.2
0.001-0.01	131_QUILT_raw	110	51.16%	9711	99.96%	1	0.2	0	0	0	96.49	98.9	50	51.16	99.96	20	99.1
0.01-0.05	131_QUILT_raw	3963	76.59%	95017	99.77%	34	47.22%	0	0	0	94.11	98.75	69.39	76.59	99.77	47.22	98.92
0.05-0.1	131_QUILT_raw	2191	85.75%	18683	99.41%	57	67.06%	0	0	0	94.68	98.1	76	85.75	99.41	67.06	98.67
0.1-0.3	131_QUILT_raw	12797	90.25%	30421	98.1%	1541	86.48%	0	0	0	94.5	96	88.56	90.25	98.1	86.48	97.52
gt0.3	131_QUILT_raw	11767	91.99%	9711	95.28%	3784	90.35%	0	0	0	93.69	92.83	91.18	91.99	95.28	90.35	95.64
gt0.05	131_QUILT_raw	26755	90.62%	58815	98.03%	5382	88.89%	0	0	0	94.15	96.11	90.23	90.62	98.03	88.89	96.69
0.001-0.01	132_QUILT_raw	116	54.21%	9714	99.91%	0	0	0	0	0	94.31	98.92	0	54.21	99.91	0	100
0.01-0.05	132_QUILT_raw	3816	76.69%	95180	99.74%	50	51.02%	0	0	0	92.98	98.79	90.91	76.69	99.74	51.02	98.94
0.05-0.1	132_QUILT_raw	2177	86.91%	18734	99.5%	79	80.61%	0	0	0	95.52	98.3	84.04	86.91	99.5	80.61	98.98
0.1-0.3	132_QUILT_raw	12543	90.73%	30809	98.14%	1508	86.22%	0	0	0	94.44	96.35	88.19	90.73	98.14	86.22	97.47
gt0.3	132_QUILT_raw	11710	92.56%	9834	95.38%	3811	90.33%	0	0	0	93.67	93.35	91.94	92.56	95.38	90.33	95.82
gt0.05	132_QUILT_raw	26430	91.2%	59377	98.09%	5398	88.99%	0	0	0	94.19	96.44	90.74	91.2	98.09	88.99	96.77
0.001-0.01	133_QUILT_raw	104	57.14%	9713	99.95%	2	0.4	0	0	0	97.2	99.17	50	57.14	99.95	40	100
0.01-0.05	133_QUILT_raw	3880	83.6%	94703	99.81%	64	65.98%	0	0	0	94.98	99.2	95.52	83.6	99.81	65.98	99.26
0.05-0.1	133_QUILT_raw	2302	90.7%	18365	99.6%	63	0.9	0	0	0	97.3	98.74	77.78	90.7	99.6	90	99.62
0.1-0.3	133_QUILT_raw	12927	93.64%	29580	98.7%	1484	89.99%	0	0	0	96.48	97.44	88.97	93.64	98.7	89.99	98.15
gt0.3	133_QUILT_raw	12252	94.96%	8944	96.63%	3370	93.43%	0	0	0	96.26	94.99	93.07	94.96	96.63	93.43	97.34
gt0.05	133_QUILT_raw	27481	93.97%	56889	98.66%	4917	92.32%	0	0	0	96.45	97.46	91.56	93.97	98.66	92.32	97.87
0.001-0.01	134_QUILT_raw	132	59.19%	9710	99.92%	1	14.29%	0	0	0	95.65	99.01	33.33	59.19	99.92	14.29	100
0.01-0.05	134_QUILT_raw	4160	80.97%	95051	99.78%	41	49.4%	0	0	0	94.55	98.98	80.39	80.97	99.78	49.4	98.93
0.05-0.1	134_QUILT_raw	2269	89.83%	18720	99.56%	92	83.64%	0	0	0	96.23	98.68	82.88	89.83	99.56	83.64	98.94
0.1-0.3	134_QUILT_raw	12865	92.76%	30862	98.55%	1585	88.1%	0	0	0	95.57	97.15	90.16	92.76	98.55	88.1	97.83
gt0.3	134_QUILT_raw	12217	94.48%	9745	96.07%	3788	92.46%	0	0	0	95.19	94.79	93.37	94.48	96.07	92.46	96.96
gt0.05	134_QUILT_raw	27351	93.27%	59327	98.45%	5465	90.99%	0	0	0	95.46	97.23	92.22	93.27	98.45	90.99	97.48
0.001-0.01	135_QUILT_raw	116	54.72%	9718	99.92%	0	0	0	0	0	94.31	98.99	0	54.72	99.92	0	99.14
0.01-0.05	135_QUILT_raw	4268	82.71%	94997	99.78%	70	70.71%	0	0	0	94.95	99.07	83.33	82.71	99.78	70.71	99.24
0.05-0.1	135_QUILT_raw	2463	91.29%	18543	99.61%	99	85.34%	0	0	0	97.12	98.75	85.34	91.29	99.61	85.34	99.3
0.1-0.3	135_QUILT_raw	13266	93.65%	30442	98.81%	1816	90.75%	0	0	0	96.56	97.38	91.9	93.65	98.81	90.75	98.24
gt0.3	135_QUILT_raw	11971	94.99%	9812	96.53%	4114	93.44%	0	0	0	95.64	95.25	94.53	94.99	96.53	93.44	97.32
gt0.05	135_QUILT_raw	27700	94.01%	58797	98.67%	6029	92.47%	0	0	0	96.21	97.44	93.56	94.01	98.67	92.47	97.88
0.001-0.01	136_QUILT_raw	125	58.69%	9709	99.88%	2	28.57%	0	0	0	91.91	99.06	50	58.69	99.88	28.57	99.21
0.01-0.05	136_QUILT_raw	4331	83.85%	95038	99.79%	42	61.76%	0	0	0	95.14	99.14	77.78	83.85	99.79	61.76	99.29
0.05-0.1	136_QUILT_raw	2441	93.17%	18654	99.6%	72	82.76%	0	0	0	97.13	99.05	79.12	93.17	99.6	82.76	99.36
0.1-0.3	136_QUILT_raw	13311	94.71%	30833	98.87%	1600	92.38%	0	0	0	96.99	97.83	92.43	94.71	98.87	92.38	98.71
gt0.3	136_QUILT_raw	12355	96.15%	9995	97.21%	3778	93.49%	0	0	0	96.32	96.22	95.45	96.15	97.21	93.49	97.74
gt0.05	136_QUILT_raw	28107	95.2%	59482	98.82%	5450	0.93	0	0	0	96.71	97.94	94.29	95.2	98.82	93	98.29
0.001-0.01	137_QUILT_raw	124	58.49%	9715	99.88%	1	14.29%	0	0	0	92.54	99.04	33.33	58.49	99.88	14.29	100
0.01-0.05	137_QUILT_raw	4229	82.45%	95072	99.78%	50	64.94%	0	0	0	94.97	99.06	90.91	82.45	99.78	64.94	99.51
0.05-0.1	137_QUILT_raw	2379	90.25%	18616	99.53%	72	76.6%	0	0	0	96.39	98.63	78.26	90.25	99.53	76.6	99.14
0.1-0.3	137_QUILT_raw	13225	93.14%	30596	98.7%	1602	89.85%	0	0	0	96.31	97.2	90.36	93.14	98.7	89.85	98.16
gt0.3	137_QUILT_raw	12261	94.65%	9703	96.45%	3868	92.87%	0	0	0	95.54	94.81	94.09	94.65	96.45	92.87	97.15
gt0.05	137_QUILT_raw	27865	93.54%	58915	98.58%	5542	91.72%	0	0	0	95.98	97.24	92.74	93.54	98.58	91.72	97.75
0.001-0.01	138_QUILT_raw	134	63.81%	9722	99.97%	0	0	0	0	0	98.53	99.15	0	63.81	99.97	0	99.25
0.01-0.05	138_QUILT_raw	4397	86.03%	95091	99.8%	72	62.61%	0	0	0	95.24	99.25	92.31	86.03	99.8	62.61	99.22
0.05-0.1	138_QUILT_raw	2463	92.63%	18625	99.65%	75	75.76%	0	0	0	97.12	98.96	81.52	92.63	99.65	75.76	99.01
0.1-0.3	138_QUILT_raw	13458	95.1%	30630	98.83%	1695	92.12%	0	0	0	96.9	98.01	91.82	95.1	98.83	92.12	98.56
gt0.3	138_QUILT_raw	12297	0.96	9791	97.25%	4105	95.53%	0	0	0	97.02	96.31	94.74	96	97.25	95.53	97.99
gt0.05	138_QUILT_raw	28218	95.27%	59046	98.82%	5875	94.21%	0	0	0	96.97	98.02	93.69	95.27	98.82	94.21	98.32
0.001-0.01	139_QUILT_raw	124	60.78%	9732	99.94%	0	0	0	0	0	96.12	99.12	0	60.78	99.94	0	99.19
0.01-0.05	139_QUILT_raw	4236	83.81%	95251	99.83%	44	64.71%	0	0	0	95.9	99.15	81.48	83.81	99.83	64.71	99.39
0.05-0.1	139_QUILT_raw	2470	91.86%	18575	99.54%	83	0.83	0	0	0	96.71	98.82	83.84	91.86	99.54	83	99.41
0.1-0.3	139_QUILT_raw	13419	94.39%	30552	98.78%	1663	90.23%	0	0	0	96.6	97.65	91.83	94.39	98.78	90.23	98.4
gt0.3	139_QUILT_raw	12373	95.49%	9682	96.62%	3934	93.73%	0	0	0	96.01	95.49	94.8	95.49	96.62	93.73	97.6
gt0.05	139_QUILT_raw	28262	94.64%	58809	98.65%	5680	92.51%	0	0	0	96.35	97.65	93.73	94.64	98.65	92.51	98.09
0.001-0.01	140_QUILT_raw	3	1.33%	9597	98.81%	0	0	0	0	0	2.61	97.65	0	1.33	98.81	0	100
0.01-0.05	140_QUILT_raw	264	5.24%	91132	95.54%	0	0	0	0	0	5.94	94.93	0	5.24	95.54	0	97.73
0.05-0.1	140_QUILT_raw	310	11.74%	16364	87.58%	0	0	0	0	0	12.07	87.11	0	11.74	87.58	0	90.97
0.1-0.3	140_QUILT_raw	4356	31.07%	21141	68.23%	89	4.45%	0	0	0	31.5	67.19	5.2	31.07	68.23	4.45	71.92
gt0.3	140_QUILT_raw	5721	45.88%	4143	39.77%	676	15.72%	0	0	0	45.82	39.54	16.02	45.88	39.77	15.72	36.91
gt0.05	140_QUILT_raw	10387	35.66%	41648	69.31%	765	11.92%	0	0	0	35.96	68.58	12.71	35.66	69.31	11.92	52.37
0.05-0.1	1_QUILT_GDI	1379	87.67%	11985	99.4%	52	85.25%	0	0	0	94.91	98.45	81.25	87.67	99.4	85.25	99.02
0.1-0.3	1_QUILT_GDI	4985	93.6%	12707	98.79%	649	93.65%	0	0	0	96.68	97.78	88.9	93.6	98.79	93.65	98.3
gt0.3	1_QUILT_GDI	3109	95.49%	2668	98.12%	994	95.03%	0	0	0	97.52	96.14	93.95	95.49	98.12	95.03	97.76
gt0.05	1_QUILT_GDI	9473	93.28%	27360	98.99%	1695	94.17%	0	0	0	96.69	97.91	91.52	93.28	98.99	94.17	98.19
0.05-0.1	2_QUILT_GDI	1490	92.66%	11974	99.67%	56	91.8%	0	0	0	97.58	99.07	81.16	92.66	99.67	91.8	99.35
0.1-0.3	2_QUILT_GDI	5170	96.28%	12775	99.2%	621	94.81%	0	0	0	97.92	98.62	92.83	96.28	99.2	94.81	99.05
gt0.3	2_QUILT_GDI	3277	98.11%	2565	98.69%	1055	96.61%	0	0	0	98.59	97.94	96.97	98.11	98.69	96.61	98.94
gt0.05	2_QUILT_GDI	9937	96.31%	27314	99.36%	1732	95.8%	0	0	0	98.09	98.75	94.85	96.31	99.36	95.8	99.05
0.05-0.1	3_QUILT_GDI	1422	87.13%	11934	99.47%	38	70.37%	0	0	0	95.18	98.33	71.7	87.13	99.47	70.37	98.42
0.1-0.3	3_QUILT_GDI	4957	93.44%	12782	98.86%	616	92.91%	0	0	0	96.76	97.6	90.86	93.44	98.86	92.91	98.55
gt0.3	3_QUILT_GDI	3136	96.23%	2623	97.8%	1044	95.52%	0	0	0	97.36	96.22	96.04	96.23	97.8	95.52	98.35
gt0.05	3_QUILT_GDI	9515	93.32%	27339	99.02%	1698	93.81%	0	0	0	96.72	97.78	93.4	93.32	99.02	93.81	98.46
0.05-0.1	4_QUILT_GDI	1485	91.5%	11937	99.48%	64	88.89%	0	0	0	95.99	98.89	84.21	91.5	99.48	88.89	99.23
0.1-0.3	4_QUILT_GDI	5018	96.2%	12908	99.19%	625	93.42%	0	0	0	97.61	98.63	93.28	96.2	99.19	93.42	98.88
gt0.3	4_QUILT_GDI	3223	97.28%	2664	98.48%	988	97.82%	0	0	0	98.93	97.3	95.74	97.28	98.48	97.82	99.1
gt0.05	4_QUILT_GDI	9726	95.8%	27509	99.25%	1677	95.77%	0	0	0	97.79	98.61	94.32	95.8	99.25	95.77	99.01
0.05-0.1	5_QUILT_GDI	1372	88.06%	12021	99.42%	39	79.59%	0	0	0	94.88	98.52	78	88.06	99.42	79.59	98.94
0.1-0.3	5_QUILT_GDI	5067	94.53%	12734	98.9%	623	94.54%	0	0	0	97.01	97.99	92.02	94.53	98.9	94.54	98.8
gt0.3	5_QUILT_GDI	3280	96.56%	2556	98.16%	985	95.45%	0	0	0	97.82	96.6	95.26	96.56	98.16	95.45	98.26
gt0.05	5_QUILT_GDI	9719	94.22%	27311	99.06%	1647	94.66%	0	0	0	96.98	98.09	93.53	94.22	99.06	94.66	98.62
0.05-0.1	6_QUILT_GDI	1485	91.05%	11954	99.62%	43	84.31%	0	0	0	97.06	98.81	79.63	91.05	99.62	84.31	99.35
0.1-0.3	6_QUILT_GDI	5030	94.73%	12833	99.26%	629	94.44%	0	0	0	97.96	98.17	90.11	94.73	99.26	94.44	98.62
gt0.3	6_QUILT_GDI	3102	97.33%	2685	98.6%	1070	95.28%	0	0	0	97.89	97.46	96.48	97.33	98.6	95.28	98.37
gt0.05	6_QUILT_GDI	9617	94.95%	27472	99.35%	1742	94.67%	0	0	0	97.79	98.38	93.61	94.95	99.35	94.67	98.63
0.05-0.1	7_QUILT_GDI	1532	91.46%	11879	99.53%	55	87.3%	0	0	0	96.66	98.82	82.09	91.46	99.53	87.3	99.43
0.1-0.3	7_QUILT_GDI	5142	95.59%	12767	99.08%	556	91.45%	0	0	0	97.29	98.41	90.41	95.59	99.08	91.45	98.54
gt0.3	7_QUILT_GDI	3072	97.87%	2721	98.27%	1077	96.59%	0	0	0	98.12	98.05	96.42	97.87	98.27	96.59	98.77
gt0.05	7_QUILT_GDI	9746	95.61%	27367	99.19%	1688	94.51%	0	0	0	97.45	98.55	93.83	95.61	99.19	94.51	98.75
0.05-0.1	8_QUILT_GDI	1469	90.01%	11950	99.58%	60	89.55%	0	0	0	96.77	98.69	82.19	90.01	99.58	89.55	99.28
0.1-0.3	8_QUILT_GDI	5104	95.74%	12782	99.14%	639	93.7%	0	0	0	97.59	98.59	89.87	95.74	99.14	93.7	98.49
gt0.3	8_QUILT_GDI	3136	96.82%	2727	98.55%	992	96.22%	0	0	0	98.4	97.22	94.93	96.82	98.55	96.22	98.45
gt0.05	8_QUILT_GDI	9709	95.17%	27459	99.27%	1691	0.95	0	0	0	97.73	98.49	92.45	95.17	99.27	95	98.58
0.05-0.1	9_QUILT_GDI	1424	91.93%	12023	99.51%	57	90.48%	0	0	0	96.22	98.99	83.82	91.93	99.51	90.48	99.46
0.1-0.3	9_QUILT_GDI	5128	95.76%	12762	99.05%	628	94.58%	0	0	0	97.47	98.41	93.18	95.76	99.05	94.58	99.01
gt0.3	9_QUILT_GDI	3156	97.2%	2676	98.42%	1015	94.68%	0	0	0	97.59	97.24	96.48	97.2	98.42	94.68	98.27
gt0.05	9_QUILT_GDI	9708	95.64%	27461	99.19%	1700	94.5%	0	0	0	97.32	98.55	94.76	95.64	99.19	94.5	98.8
0.05-0.1	10_QUILT_GDI	1480	93.38%	12016	99.62%	54	91.53%	0	0	0	97.18	99.2	77.14	93.38	99.62	91.53	99.15
0.1-0.3	10_QUILT_GDI	5220	96.42%	12699	99.18%	667	95.56%	0	0	0	98.01	98.71	92	96.42	99.18	95.56	99
gt0.3	10_QUILT_GDI	3082	97.32%	2698	98.68%	1109	97.62%	0	0	0	98.59	97.86	96.1	97.32	98.68	97.62	98.74
gt0.05	10_QUILT_GDI	9782	96.22%	27413	99.32%	1830	96.67%	0	0	0	98.07	98.84	93.89	96.22	99.32	96.67	98.92
0.05-0.1	11_QUILT_GDI	1520	89.99%	11911	99.66%	49	85.96%	0	0	0	97.25	98.66	79.03	89.99	99.66	85.96	99.04
0.1-0.3	11_QUILT_GDI	5083	95.38%	12812	99.01%	610	95.16%	0	0	0	97.36	98.36	92.01	95.38	99.01	95.16	98.89
gt0.3	11_QUILT_GDI	3109	96.79%	2666	98.63%	1077	96.07%	0	0	0	98.23	96.91	96.16	96.79	98.63	96.07	98.52
gt0.05	11_QUILT_GDI	9712	94.94%	27389	99.25%	1736	95.44%	0	0	0	97.62	98.34	94.09	94.94	99.25	95.44	98.78
0.05-0.1	12_QUILT_GDI	1442	92.61%	12048	99.7%	52	85.25%	0	0	0	97.63	99.06	82.54	92.61	99.7	85.25	99.33
0.1-0.3	12_QUILT_GDI	5176	96.68%	12790	99.32%	653	95.75%	0	0	0	98.23	98.73	94.64	96.68	99.32	95.75	99.26
gt0.3	12_QUILT_GDI	3169	97.93%	2551	98.53%	1174	97.19%	0	0	0	98.57	97.96	96.71	97.93	98.53	97.19	98.89
gt0.05	12_QUILT_GDI	9787	96.45%	27389	99.42%	1879	96.31%	0	0	0	98.25	98.81	95.53	96.45	99.42	96.31	99.13
0.05-0.1	13_QUILT_GDI	1609	93.06%	11782	99.67%	46	90.2%	0	0	0	97.87	99.01	80.7	93.06	99.67	90.2	99.58
0.1-0.3	13_QUILT_GDI	5120	97.36%	12748	99.34%	650	95.17%	0	0	0	98.25	99.04	93.93	97.36	99.34	95.17	99.17
gt0.3	13_QUILT_GDI	3104	98.26%	2651	98.84%	1113	97.89%	0	0	0	98.92	98.26	97.46	98.26	98.84	97.89	99.24
gt0.05	13_QUILT_GDI	9833	96.91%	27181	99.43%	1809	96.69%	0	0	0	98.4	98.95	95.66	96.91	99.43	96.69	99.25
0.05-0.1	14_QUILT_GDI	1576	92.65%	11873	99.55%	61	84.72%	0	0	0	96.33	99.02	82.43	92.65	99.55	84.72	98.84
0.1-0.3	14_QUILT_GDI	5223	96.28%	12751	99.25%	600	95.39%	0	0	0	98.05	98.62	93.02	96.28	99.25	95.39	99.11
gt0.3	14_QUILT_GDI	3237	97.56%	2597	97.82%	1035	97.09%	0	0	0	98.03	97.34	96.82	97.56	97.82	97.09	99.04
gt0.05	14_QUILT_GDI	10036	96.09%	27221	99.24%	1696	95.98%	0	0	0	97.77	98.67	94.85	96.09	99.24	95.98	99.05
0.05-0.1	15_QUILT_GDI	1474	89.44%	11940	99.57%	48	87.27%	0	0	0	96.59	98.58	84.21	89.44	99.57	87.27	99.41
0.1-0.3	15_QUILT_GDI	5023	94.38%	12764	99.13%	680	94.84%	0	0	0	97.69	97.92	92.14	94.38	99.13	94.84	98.86
gt0.3	15_QUILT_GDI	3120	96.62%	2675	98.42%	1042	95.51%	0	0	0	97.96	96.71	95.86	96.62	98.42	95.51	98.39
gt0.05	15_QUILT_GDI	9617	94.29%	27379	99.25%	1770	95.01%	0	0	0	97.6	98.09	94.05	94.29	99.25	95.01	98.76
0.05-0.1	16_QUILT_GDI	1400	89.74%	12023	99.54%	51	82.26%	0	0	0	96.02	98.71	80.95	89.74	99.54	82.26	99.04
0.1-0.3	16_QUILT_GDI	4856	95.27%	12933	99.12%	722	95.5%	0	0	0	97.47	98.3	94.75	95.27	99.12	95.5	99.09
gt0.3	16_QUILT_GDI	3083	96.71%	2708	98.33%	1068	97.71%	0	0	0	98.34	96.78	96.91	96.71	98.33	97.71	99.04
gt0.05	16_QUILT_GDI	9339	94.86%	27664	99.22%	1841	96.34%	0	0	0	97.54	98.33	95.54	94.86	99.22	96.34	99.06
0.05-0.1	17_QUILT_GDI	1505	91.66%	11939	99.58%	64	92.75%	0	0	0	97.03	98.91	81.01	91.66	99.58	92.75	99.3
0.1-0.3	17_QUILT_GDI	5250	95.59%	12715	99.26%	578	93.68%	0	0	0	98.04	98.33	91.31	95.59	99.26	93.68	98.88
gt0.3	17_QUILT_GDI	3141	96.97%	2561	97.86%	1149	97.37%	0	0	0	98.09	97.3	95.59	96.97	97.86	97.37	98.65
gt0.05	17_QUILT_GDI	9896	95.4%	27215	99.27%	1791	95.98%	0	0	0	97.9	98.49	93.57	95.4	99.27	95.98	98.85
0.05-0.1	18_QUILT_GDI	1594	86.96%	11705	99.19%	51	0.75	0	0	0	93.71	98.06	79.69	86.96	99.19	75	98.54
0.1-0.3	18_QUILT_GDI	5324	94.01%	12423	98.67%	600	91.19%	0	0	0	96.36	97.7	89.42	94.01	98.67	91.19	98.23
gt0.3	18_QUILT_GDI	3240	96.31%	2549	97.51%	1026	96.79%	0	0	0	97.59	96.7	94.82	96.31	97.51	96.79	98.34
gt0.05	18_QUILT_GDI	10158	93.54%	26677	98.79%	1677	93.9%	0	0	0	96.32	97.76	92.29	93.54	98.79	93.9	98.31
0.05-0.1	19_QUILT_GDI	1555	92.89%	11935	99.72%	49	92.45%	0	0	0	98.11	99.12	70	92.89	99.72	92.45	98.94
0.1-0.3	19_QUILT_GDI	5070	97.03%	12896	99.41%	691	96.37%	0	0	0	98.52	98.92	94.4	97.03	99.41	96.37	99.31
gt0.3	19_QUILT_GDI	3228	98.23%	2614	98.9%	1076	97.2%	0	0	0	98.84	98.12	97.29	98.23	98.9	97.2	99.09
gt0.05	19_QUILT_GDI	9853	96.74%	27445	99.49%	1816	96.75%	0	0	0	98.56	98.93	95.18	96.74	99.49	96.75	99.18
0.05-0.1	20_QUILT_GDI	1479	87.31%	11889	99.49%	49	83.05%	0	0	0	95.91	98.31	72.06	87.31	99.49	83.05	98.63
0.1-0.3	20_QUILT_GDI	5151	94.03%	12627	98.97%	632	94.05%	0	0	0	97.3	97.75	90.67	94.03	98.97	94.05	98.67
gt0.3	20_QUILT_GDI	3146	0.96	2588	98.22%	1071	95.37%	0	0	0	97.46	95.99	96.4	96	98.22	95.37	98.22
gt0.05	20_QUILT_GDI	9776	93.56%	27104	99.13%	1752	94.5%	0	0	0	97.14	97.83	93.39	93.56	99.13	94.5	98.5
0.05-0.1	21_QUILT_GDI	1420	91.79%	12043	99.6%	60	90.91%	0	0	0	96.93	99.02	77.92	91.79	99.6	90.91	99.05
0.1-0.3	21_QUILT_GDI	5109	94.95%	12664	99.06%	695	94.05%	0	0	0	97.35	98.13	92.54	94.95	99.06	94.05	98.71
gt0.3	21_QUILT_GDI	3260	96.85%	2574	98.02%	1013	97.03%	0	0	0	98.1	96.91	95.84	96.85	98.02	97.03	98.71
gt0.05	21_QUILT_GDI	9789	95.09%	27281	99.2%	1768	95.62%	0	0	0	97.54	98.41	93.79	95.09	99.2	95.62	98.75
0.05-0.1	22_QUILT_GDI	1416	90.83%	12020	99.61%	69	0.92	0	0	0	96.92	98.91	79.31	90.83	99.61	92	98.92
0.1-0.3	22_QUILT_GDI	5127	95.96%	12789	99.17%	637	94.65%	0	0	0	97.81	98.51	92.59	95.96	99.17	94.65	98.98
gt0.3	22_QUILT_GDI	3245	97.27%	2613	97.98%	998	97.37%	0	0	0	98.36	97.46	95.23	97.27	97.98	97.37	98.82
gt0.05	22_QUILT_GDI	9788	95.6%	27422	99.25%	1704	96.11%	0	0	0	97.86	98.58	93.47	95.6	99.25	96.11	98.91
0.05-0.1	23_QUILT_GDI	1448	91.47%	12017	99.67%	56	91.8%	0	0	0	97.57	98.91	82.35	91.47	99.67	91.8	99.47
0.1-0.3	23_QUILT_GDI	5247	96.22%	12716	99.31%	635	97.39%	0	0	0	98.55	98.55	93.11	96.22	99.31	97.39	99.39
gt0.3	23_QUILT_GDI	3273	98.55%	2597	98.33%	1037	96.83%	0	0	0	98.5	98.26	97.19	98.55	98.33	96.83	99.16
gt0.05	23_QUILT_GDI	9968	96.24%	27330	99.37%	1728	96.86%	0	0	0	98.39	98.68	95.1	96.24	99.37	96.86	99.32
0.05-0.1	24_QUILT_GDI	1521	92.35%	11970	99.67%	40	90.91%	0	0	0	97.63	98.97	83.33	92.35	99.67	90.91	99.68
0.1-0.3	24_QUILT_GDI	5182	96.23%	12756	99.25%	649	96.58%	0	0	0	98.26	98.65	92.19	96.23	99.25	96.58	99.13
gt0.3	24_QUILT_GDI	3198	98.04%	2635	98.43%	1065	97.26%	0	0	0	98.31	98.06	97.35	98.04	98.43	97.26	99.01
gt0.05	24_QUILT_GDI	9901	96.18%	27361	99.35%	1754	96.85%	0	0	0	98.18	98.73	95.02	96.18	99.35	96.85	99.16
0.05-0.1	25_QUILT_GDI	1456	92.04%	12017	99.62%	47	85.45%	0	0	0	97.07	98.99	78.33	92.04	99.62	85.45	99.27
0.1-0.3	25_QUILT_GDI	5182	97.04%	12824	99.24%	622	96.28%	0	0	0	98.22	98.87	93.96	97.04	99.24	96.28	99.38
gt0.3	25_QUILT_GDI	3244	98.33%	2566	98.5%	1106	98.22%	0	0	0	98.99	98.35	96.68	98.33	98.5	98.22	99.26
gt0.05	25_QUILT_GDI	9882	96.68%	27407	99.34%	1775	97.15%	0	0	0	98.3	98.87	95.12	96.68	99.34	97.15	99.32
0.05-0.1	26_QUILT_GDI	1457	90.44%	11971	99.56%	61	91.04%	0	0	0	96.81	98.76	80.26	90.44	99.56	91.04	99.34
0.1-0.3	26_QUILT_GDI	5106	95.4%	12778	99.21%	636	95.21%	0	0	0	97.95	98.43	90.21	95.4	99.21	95.21	98.71
gt0.3	26_QUILT_GDI	3173	97.39%	2650	98.33%	1031	95.29%	0	0	0	97.72	97.61	96.09	97.39	98.33	95.29	98.31
gt0.05	26_QUILT_GDI	9736	95.25%	27399	99.28%	1728	95.1%	0	0	0	97.7	98.49	93.2	95.25	99.28	95.1	98.65
0.05-0.1	27_QUILT_GDI	1613	94.05%	11873	99.64%	57	87.69%	0	0	0	97.46	99.16	85.07	94.05	99.64	87.69	99.46
0.1-0.3	27_QUILT_GDI	5379	97.62%	12664	99.3%	611	94.58%	0	0	0	98.17	99.06	94.58	97.62	99.3	94.58	99.23
gt0.3	27_QUILT_GDI	3318	98.52%	2572	98.66%	1033	97.18%	0	0	0	98.66	98.24	97.73	98.52	98.66	97.18	99.22
gt0.05	27_QUILT_GDI	10310	97.33%	27109	99.39%	1701	95.89%	0	0	0	98.22	99.02	96.1	97.33	99.39	95.89	99.26
0.05-0.1	28_QUILT_GDI	1474	91.44%	11972	99.58%	55	94.83%	0	0	0	97.04	98.86	85.94	91.44	99.58	94.83	99.8
0.1-0.3	28_QUILT_GDI	5193	96.13%	12825	99.32%	568	95.62%	0	0	0	98.35	98.62	91.03	96.13	99.32	95.62	99.05
gt0.3	28_QUILT_GDI	3316	97.76%	2552	97.82%	1007	97.58%	0	0	0	98.4	97.52	96.27	97.76	97.82	97.58	99.17
gt0.05	28_QUILT_GDI	9983	95.94%	27349	99.29%	1630	96.79%	0	0	0	98.17	98.62	94	95.94	99.29	96.79	99.19
0.05-0.1	29_QUILT_GDI	1557	93.68%	11941	99.66%	51	87.93%	0	0	0	97.5	99.15	82.26	93.68	99.66	87.93	99.38
0.1-0.3	29_QUILT_GDI	5476	97.46%	12604	99.37%	581	95.56%	0	0	0	98.54	98.99	93.41	97.46	99.37	95.56	99.31
gt0.3	29_QUILT_GDI	3357	98.74%	2610	98.68%	969	97.78%	0	0	0	99.09	98.75	96.42	98.74	98.68	97.78	99.26
gt0.05	29_QUILT_GDI	10390	97.28%	27155	99.43%	1601	96.62%	0	0	0	98.56	99.04	94.79	97.28	99.43	96.62	99.3
0.05-0.1	30_QUILT_GDI	1578	94.77%	11930	99.72%	63	95.45%	0	0	0	98.2	99.3	86.3	94.77	99.72	95.45	99.63
0.1-0.3	30_QUILT_GDI	5176	97.55%	12865	99.46%	654	97.03%	0	0	0	98.8	99.11	94.1	97.55	99.46	97.03	99.42
gt0.3	30_QUILT_GDI	3260	98.67%	2620	98.72%	1060	98.06%	0	0	0	98.97	98.79	96.98	98.67	98.72	98.06	99.24
gt0.05	30_QUILT_GDI	10014	97.46%	27415	99.5%	1777	97.58%	0	0	0	98.76	99.16	95.49	97.46	99.5	97.58	99.38
0.05-0.1	31_QUILT_GDI	1472	92.4%	12017	99.64%	39	73.58%	0	0	0	96.84	99.06	70.91	92.4	99.64	73.58	98.61
0.1-0.3	31_QUILT_GDI	5026	95.24%	12852	98.94%	621	95.83%	0	0	0	97.37	98.26	92.27	95.24	98.94	95.83	99.11
gt0.3	31_QUILT_GDI	3165	97.24%	2651	97.86%	1037	96.38%	0	0	0	97.78	97.46	95.75	97.24	97.86	96.38	98.57
gt0.05	31_QUILT_GDI	9663	95.44%	27520	99.14%	1697	95.5%	0	0	0	97.42	98.53	93.71	95.44	99.14	95.5	98.85
0.05-0.1	32_QUILT_GDI	1478	93.25%	12006	99.62%	55	91.67%	0	0	0	97.17	99.15	82.09	93.25	99.62	91.67	99.41
0.1-0.3	32_QUILT_GDI	5318	96.97%	12719	99.26%	600	96.31%	0	0	0	98.3	98.86	93.02	96.97	99.26	96.31	99.29
gt0.3	32_QUILT_GDI	3171	98.14%	2658	98.81%	1093	97.85%	0	0	0	98.85	98.05	97.68	98.14	98.81	97.85	99.27
gt0.05	32_QUILT_GDI	9967	96.77%	27383	99.37%	1748	97.11%	0	0	0	98.3	98.91	95.47	96.77	99.37	97.11	99.3
0.05-0.1	33_QUILT_GDI	1549	92.7%	11916	99.58%	58	86.57%	0	0	0	96.81	99.05	78.38	92.7	99.58	86.57	98.94
0.1-0.3	33_QUILT_GDI	5193	96.69%	12842	99.27%	571	94.38%	0	0	0	97.96	98.8	93	96.69	99.27	94.38	99.03
gt0.3	33_QUILT_GDI	3354	97.7%	2567	98.69%	966	96.31%	0	0	0	98.65	97.53	96.12	97.7	98.69	96.31	98.82
gt0.05	33_QUILT_GDI	10096	96.38%	27325	99.35%	1595	95.22%	0	0	0	98.01	98.79	94.21	96.38	99.35	95.22	98.94
0.05-0.1	34_QUILT_GDI	1407	90.31%	12050	99.64%	50	92.59%	0	0	0	97.24	98.78	83.33	90.31	99.64	92.59	99.59
0.1-0.3	34_QUILT_GDI	5250	96.01%	12712	99.27%	611	95.47%	0	0	0	98.15	98.53	92.3	96.01	99.27	95.47	99.03
gt0.3	34_QUILT_GDI	3328	97.54%	2535	98.26%	1015	97.22%	0	0	0	98.58	97.24	96.39	97.54	98.26	97.22	99.06
gt0.05	34_QUILT_GDI	9985	95.66%	27297	99.34%	1676	96.43%	0	0	0	98.16	98.52	94.42	95.66	99.34	96.43	99.11
0.05-0.1	35_QUILT_GDI	1442	91.73%	12012	99.62%	62	84.93%	0	0	0	96.78	98.95	83.78	91.73	99.62	84.93	99.07
0.1-0.3	35_QUILT_GDI	5025	96.58%	12944	99.13%	623	95.41%	0	0	0	97.69	98.76	93.97	96.58	99.13	95.41	99.19
gt0.3	35_QUILT_GDI	3211	97.66%	2636	98.76%	1051	97.41%	0	0	0	98.68	97.81	96.69	97.66	98.76	97.41	98.92
gt0.05	35_QUILT_GDI	9678	96.17%	27592	99.31%	1736	96.18%	0	0	0	97.88	98.75	95.18	96.17	99.31	96.18	99.07
0.05-0.1	36_QUILT_GDI	1463	90.36%	11957	99.48%	51	78.46%	0	0	0	95.68	98.76	75	90.36	99.48	78.46	98.68
0.1-0.3	36_QUILT_GDI	5072	95.92%	12915	99.22%	570	94.37%	0	0	0	97.86	98.63	90.33	95.92	99.22	94.37	98.76
gt0.3	36_QUILT_GDI	3204	97.27%	2679	98.42%	996	97.36%	0	0	0	98.43	97.17	96.98	97.27	98.42	97.36	99.07
gt0.05	36_QUILT_GDI	9739	95.47%	27551	99.25%	1617	95.57%	0	0	0	97.71	98.54	93.68	95.47	99.25	95.57	98.86
0.05-0.1	37_QUILT_GDI	1549	94.62%	11967	99.72%	52	85.25%	0	0	0	97.98	99.26	85.25	94.62	99.72	85.25	99.5
0.1-0.3	37_QUILT_GDI	5251	97.39%	12733	99.24%	652	96.45%	0	0	0	98.24	98.96	95.04	97.39	99.24	96.45	99.47
gt0.3	37_QUILT_GDI	3216	98.59%	2646	98.88%	1070	98.35%	0	0	0	99.08	98.36	98.17	98.59	98.88	98.35	99.53
gt0.05	37_QUILT_GDI	10016	97.33%	27346	99.42%	1774	97.21%	0	0	0	98.47	99.03	96.57	97.33	99.42	97.21	99.5
0.05-0.1	38_QUILT_GDI	1460	93.71%	12036	99.54%	49	92.45%	0	0	0	96.69	99.23	76.56	93.71	99.54	92.45	99.4
0.1-0.3	38_QUILT_GDI	5134	96.27%	12823	99.34%	640	96.82%	0	0	0	98.39	98.74	91.82	96.27	99.34	96.82	99.03
gt0.3	38_QUILT_GDI	3201	98.16%	2687	98.79%	1022	97.06%	0	0	0	98.58	98.28	97.06	98.16	98.79	97.06	98.96
gt0.05	38_QUILT_GDI	9795	96.48%	27546	99.37%	1711	96.83%	0	0	0	98.2	98.91	94.32	96.48	99.37	96.83	99.05
0.05-0.1	39_QUILT_GDI	1491	94.01%	12030	99.69%	39	81.25%	0	0	0	97.45	99.22	82.98	94.01	99.69	81.25	99.35
0.1-0.3	39_QUILT_GDI	5107	96.41%	12850	99.19%	619	94.65%	0	0	0	97.84	98.74	92.11	96.41	99.19	94.65	98.93
gt0.3	39_QUILT_GDI	3186	98.36%	2696	98.36%	1022	96.78%	0	0	0	98.27	98.47	96.78	98.36	98.36	96.78	98.93
gt0.05	39_QUILT_GDI	9784	96.66%	27576	99.33%	1680	95.56%	0	0	0	97.92	98.92	94.65	96.66	99.33	95.56	98.99
0.05-0.1	40_QUILT_GDI	1512	94.03%	12005	99.73%	45	83.33%	0	0	0	97.86	99.23	80.36	94.03	99.73	83.33	99.23
0.1-0.3	40_QUILT_GDI	5219	97.68%	12888	99.44%	588	96.71%	0	0	0	98.75	99.13	93.93	97.68	99.44	96.71	99.47
gt0.3	40_QUILT_GDI	3255	98.25%	2662	98.89%	1005	97.29%	0	0	0	99	97.94	97.38	98.25	98.89	97.29	99.3
gt0.05	40_QUILT_GDI	9986	97.29%	27555	99.51%	1638	96.64%	0	0	0	98.7	99.06	95.57	97.29	99.51	96.64	99.37
0.05-0.1	41_QUILT_GDI	1445	90.71%	11980	99.54%	53	72.6%	0	0	0	95.7	98.81	79.1	90.71	99.54	72.6	98.4
0.1-0.3	41_QUILT_GDI	5093	95.84%	12848	99.1%	617	96.86%	0	0	0	97.9	98.51	91.82	95.84	99.1	96.86	99.18
gt0.3	41_QUILT_GDI	3249	97.6%	2605	98.45%	1026	96.52%	0	0	0	98.31	97.79	95.98	97.6	98.45	96.52	98.64
gt0.05	41_QUILT_GDI	9787	95.61%	27433	99.23%	1696	95.66%	0	0	0	97.7	98.57	93.81	95.61	99.23	95.66	98.88
0.05-0.1	91_QUILT_GDI	1607	95.43%	11921	99.76%	65	89.04%	0	0	0	98.23	99.37	87.84	95.43	99.76	89.04	99.46
0.1-0.3	91_QUILT_GDI	5180	98.12%	12906	99.59%	658	97.48%	0	0	0	99.16	99.34	94.4	98.12	99.59	97.48	99.49
gt0.3	91_QUILT_GDI	3177	99.13%	2729	99.24%	1057	97.87%	0	0	0	99.34	98.91	98.05	99.13	99.24	97.87	99.5
gt0.05	91_QUILT_GDI	9964	97.99%	27556	99.63%	1780	97.37%	0	0	0	99.07	99.31	96.27	97.99	99.63	97.37	99.49
0.05-0.1	42_QUILT_GDI	1429	92.07%	12030	99.59%	69	0.92	0	0	0	96.75	99.02	86.25	92.07	99.59	92	99.33
0.1-0.3	42_QUILT_GDI	5000	95.51%	12920	99.25%	645	96.99%	0	0	0	98.19	98.47	91.62	95.51	99.25	96.99	99.04
gt0.3	42_QUILT_GDI	3218	97.37%	2621	98.2%	1036	97.64%	0	0	0	98.44	97.36	96.46	97.37	98.2	97.64	99.04
gt0.05	42_QUILT_GDI	9647	95.59%	27571	99.3%	1750	97.17%	0	0	0	98.06	98.6	94.19	95.59	99.3	97.17	99.08
0.05-0.1	43_QUILT_GDI	1461	93.65%	12035	99.6%	53	91.38%	0	0	0	97.08	99.22	79.1	93.65	99.6	91.38	99.34
0.1-0.3	43_QUILT_GDI	5188	96.77%	12743	99.34%	696	95.87%	0	0	0	98.31	98.81	93.8	96.77	99.34	95.87	99.15
gt0.3	43_QUILT_GDI	3291	98.21%	2611	98.71%	1015	97.41%	0	0	0	98.8	98.23	96.76	98.21	98.71	97.41	99.07
gt0.05	43_QUILT_GDI	9940	96.77%	27389	99.39%	1764	96.6%	0	0	0	98.29	98.94	94.94	96.77	99.39	96.6	99.15
0.05-0.1	44_QUILT_GDI	1469	92.45%	12010	99.65%	54	94.74%	0	0	0	97.54	99.08	77.14	92.45	99.65	94.74	99.28
0.1-0.3	44_QUILT_GDI	5248	96.68%	12762	99.35%	608	94.7%	0	0	0	98.24	98.78	92.97	96.68	99.35	94.7	99.04
gt0.3	44_QUILT_GDI	3297	98.18%	2601	98.63%	1013	97.12%	0	0	0	98.74	97.86	97.31	98.18	98.63	97.12	99.21
gt0.05	44_QUILT_GDI	10014	96.52%	27373	99.41%	1675	96.15%	0	0	0	98.3	98.82	94.9	96.52	99.41	96.15	99.14
0.05-0.1	45_QUILT_GDI	1380	88.8%	12044	99.48%	30	69.77%	0	0	0	95.44	98.61	68.18	88.8	99.48	69.77	98.79
0.1-0.3	45_QUILT_GDI	5052	94.7%	12775	98.98%	641	94.96%	0	0	0	97.27	98.07	92.23	94.7	98.98	94.96	98.86
gt0.3	45_QUILT_GDI	3137	96.7%	2664	97.94%	1030	95.81%	0	0	0	97.63	97.05	95.28	96.7	97.94	95.81	98.3
gt0.05	45_QUILT_GDI	9569	94.43%	27483	99.1%	1701	94.87%	0	0	0	97.12	98.2	93.46	94.43	99.1	94.87	98.64
0.05-0.1	46_QUILT_GDI	1361	89.78%	12048	99.48%	60	81.08%	0	0	0	95.24	98.74	85.71	89.78	99.48	81.08	98.94
0.1-0.3	46_QUILT_GDI	5194	94.63%	12646	99.11%	633	95.33%	0	0	0	97.78	97.99	91.21	94.63	99.11	95.33	98.87
gt0.3	46_QUILT_GDI	3118	96.92%	2683	98.17%	1042	96.3%	0	0	0	97.8	97.46	95.51	96.92	98.17	96.3	98.34
gt0.05	46_QUILT_GDI	9673	94.63%	27377	99.18%	1735	95.33%	0	0	0	97.42	98.26	93.53	94.63	99.18	95.33	98.69
0.05-0.1	47_QUILT_GDI	1469	92.56%	12028	99.67%	48	94.12%	0	0	0	97.74	99.07	77.42	92.56	99.67	94.12	99.47
0.1-0.3	47_QUILT_GDI	5063	96.25%	12829	99.13%	679	95.9%	0	0	0	97.74	98.62	94.04	96.25	99.13	95.9	99.18
gt0.3	47_QUILT_GDI	3195	97.71%	2653	98.66%	1043	96.75%	0	0	0	98.49	97.47	97.39	97.71	98.66	96.75	99.03
gt0.05	47_QUILT_GDI	9727	96.15%	27510	99.32%	1770	96.35%	0	0	0	97.99	98.7	95.42	96.15	99.32	96.35	99.16
0.05-0.1	48_QUILT_GDI	1327	87.53%	12081	99.46%	31	73.81%	0	0	0	95.06	98.52	65.96	87.53	99.46	73.81	98.6
0.1-0.3	48_QUILT_GDI	4898	93.56%	12854	98.9%	641	93.17%	0	0	0	96.78	97.73	90.66	93.56	98.9	93.17	98.45
gt0.3	48_QUILT_GDI	3183	95.9%	2570	97.94%	1042	95.07%	0	0	0	97.34	96.33	94.64	95.9	97.94	95.07	97.82
gt0.05	48_QUILT_GDI	9408	93.43%	27505	99.05%	1714	93.87%	0	0	0	96.72	97.95	92.4	93.43	99.05	93.87	98.23
0.05-0.1	49_QUILT_GDI	1538	91.49%	11914	99.61%	63	95.45%	0	0	0	97.28	98.86	82.89	91.49	99.61	95.45	99.44
0.1-0.3	49_QUILT_GDI	5059	95.56%	12901	98.99%	564	95.27%	0	0	0	97.51	98.39	91.11	95.56	98.99	95.27	99.08
gt0.3	49_QUILT_GDI	3253	96.5%	2547	98.72%	1050	96.77%	0	0	0	98.49	96.22	96.69	96.5	98.72	96.77	98.77
gt0.05	49_QUILT_GDI	9850	95.21%	27362	99.23%	1677	96.21%	0	0	0	97.8	98.39	94.16	95.21	99.23	96.21	99.01
0.05-0.1	50_QUILT_GDI	1497	89.59%	11867	99.59%	63	88.73%	0	0	0	96.89	98.63	77.78	89.59	99.59	88.73	98.91
0.1-0.3	50_QUILT_GDI	5132	94.83%	12582	99.08%	675	93.1%	0	0	0	97.27	98.1	91.96	94.83	99.08	93.1	98.52
gt0.3	50_QUILT_GDI	3167	97.3%	2616	98.57%	1080	97.3%	0	0	0	98.48	97.65	96.09	97.3	98.57	97.3	98.7
gt0.05	50_QUILT_GDI	9796	94.76%	27065	99.25%	1818	95.38%	0	0	0	97.6	98.29	93.76	94.76	99.25	95.38	98.64
0.05-0.1	51_QUILT_GDI	1541	92.66%	11913	99.58%	69	93.24%	0	0	0	97.16	99.02	83.13	92.66	99.58	93.24	99.44
0.1-0.3	51_QUILT_GDI	5258	96.19%	12704	99.27%	622	95.11%	0	0	0	98.13	98.6	92.28	96.19	99.27	95.11	99
gt0.3	51_QUILT_GDI	3245	98.13%	2609	98.23%	1051	97.77%	0	0	0	98.51	98.23	96.6	98.13	98.23	97.77	99.09
gt0.05	51_QUILT_GDI	10044	96.24%	27226	99.31%	1742	96.62%	0	0	0	98.11	98.75	94.42	96.24	99.31	96.62	99.09
0.05-0.1	52_QUILT_GDI	1497	92.52%	11979	99.59%	51	87.93%	0	0	0	96.89	99.05	78.46	92.52	99.59	87.93	99.16
0.1-0.3	52_QUILT_GDI	5210	96.84%	12773	99.29%	648	96.57%	0	0	0	98.38	98.85	92.84	96.84	99.29	96.57	99.23
gt0.3	52_QUILT_GDI	3231	98.03%	2661	99.11%	1024	96.79%	0	0	0	98.78	98.01	97.25	98.03	99.11	96.79	98.94
gt0.05	52_QUILT_GDI	9938	96.54%	27413	99.41%	1723	96.42%	0	0	0	98.28	98.86	94.88	96.54	99.41	96.42	99.12
0.05-0.1	53_QUILT_GDI	1527	0.91	11904	99.52%	61	87.14%	0	0	0	96.16	98.77	88.41	91	99.52	87.14	99.24
0.1-0.3	53_QUILT_GDI	4992	95.16%	12867	99.17%	660	95.24%	0	0	0	97.67	98.27	93.09	95.16	99.17	95.24	98.94
gt0.3	53_QUILT_GDI	3231	0.97	2614	98.46%	1018	97.04%	0	0	0	98.39	97.25	95.77	97	98.46	97.04	98.66
gt0.05	53_QUILT_GDI	9750	95.08%	27385	99.25%	1739	95.97%	0	0	0	97.67	98.39	94.46	95.08	99.25	95.97	98.88
0.05-0.1	54_QUILT_GDI	1500	94.64%	12007	99.63%	59	93.65%	0	0	0	97.4	99.32	83.1	94.64	99.63	93.65	99.55
0.1-0.3	54_QUILT_GDI	5072	97.67%	12929	99.39%	693	97.33%	0	0	0	98.64	99.15	94.67	97.67	99.39	97.33	99.5
gt0.3	54_QUILT_GDI	3152	98.9%	2703	98.72%	1088	97.58%	0	0	0	98.78	98.76	97.84	98.9	98.72	97.58	99.34
gt0.05	54_QUILT_GDI	9724	97.58%	27639	99.42%	1840	97.35%	0	0	0	98.49	99.19	96.08	97.58	99.42	97.35	99.45
0.05-0.1	55_QUILT_GDI	1595	92.73%	11876	99.51%	39	84.78%	0	0	0	96.49	99.01	73.58	92.73	99.51	84.78	99.2
0.1-0.3	55_QUILT_GDI	5090	95.8%	12774	99.22%	696	95.08%	0	0	0	97.88	98.51	92.55	95.8	99.22	95.08	98.86
gt0.3	55_QUILT_GDI	3196	97.47%	2684	98.32%	1012	98.44%	0	0	0	98.7	97.53	96.66	97.47	98.32	98.44	99.26
gt0.05	55_QUILT_GDI	9881	95.82%	27334	99.26%	1747	96.73%	0	0	0	97.92	98.63	94.33	95.82	99.26	96.73	99.05
0.05-0.1	56_QUILT_GDI	1481	91.31%	11962	99.65%	59	85.51%	0	0	0	96.92	98.89	83.1	91.31	99.65	85.51	98.9
0.1-0.3	56_QUILT_GDI	5198	95.46%	12701	99.04%	600	94.64%	0	0	0	97.47	98.32	92.02	95.46	99.04	94.64	98.9
gt0.3	56_QUILT_GDI	3236	97.15%	2616	98.61%	1018	96.77%	0	0	0	98.36	97.36	96.13	97.15	98.61	96.77	98.64
gt0.05	56_QUILT_GDI	9915	95.35%	27279	99.26%	1677	95.56%	0	0	0	97.68	98.48	94.11	95.35	99.26	95.56	98.8
0.05-0.1	57_QUILT_GDI	1514	94.62%	11993	99.63%	55	90.16%	0	0	0	97.24	99.34	79.71	94.62	99.63	90.16	99.24
0.1-0.3	57_QUILT_GDI	5109	97.2%	12934	99.46%	627	95.87%	0	0	0	98.74	99.05	91.94	97.2	99.46	95.87	99.13
gt0.3	57_QUILT_GDI	3290	98.5%	2677	98.78%	965	97.87%	0	0	0	99.04	98.35	97.28	98.5	98.78	97.87	99.39
gt0.05	57_QUILT_GDI	9913	97.22%	27604	99.47%	1647	96.83%	0	0	0	98.61	99.11	94.49	97.22	99.47	96.83	99.24
0.05-0.1	58_QUILT_GDI	1510	91.57%	11953	99.63%	54	91.53%	0	0	0	97.36	98.86	85.71	91.57	99.63	91.53	99.62
0.1-0.3	58_QUILT_GDI	5074	96.03%	12905	99.07%	575	96.31%	0	0	0	97.71	98.62	91.41	96.03	99.07	96.31	99.08
gt0.3	58_QUILT_GDI	3193	97.02%	2653	98.11%	1009	97.11%	0	0	0	98.22	97.29	95.55	97.02	98.11	97.11	98.71
gt0.05	58_QUILT_GDI	9777	95.63%	27511	99.22%	1638	96.64%	0	0	0	97.82	98.6	93.71	95.63	99.22	96.64	99.02
0.05-0.1	59_QUILT_GDI	1454	91.79%	11984	99.48%	51	80.95%	0	0	0	95.47	99	77.27	91.79	99.48	80.95	98.6
0.1-0.3	59_QUILT_GDI	5164	95.81%	12765	99.08%	616	95.36%	0	0	0	97.62	98.5	91.8	95.81	99.08	95.36	98.93
gt0.3	59_QUILT_GDI	3127	97.29%	2653	98.44%	1095	97.07%	0	0	0	98.3	97.36	96.82	97.29	98.44	97.07	98.86
gt0.05	59_QUILT_GDI	9745	95.65%	27402	99.19%	1762	95.92%	0	0	0	97.51	98.61	94.33	95.65	99.19	95.92	98.86
0.05-0.1	60_QUILT_GDI	1512	92.82%	11966	99.58%	45	86.54%	0	0	0	96.99	99.05	78.95	92.82	99.58	86.54	99.42
0.1-0.3	60_QUILT_GDI	5122	97.06%	12840	99.22%	667	95.42%	0	0	0	97.95	98.97	93.29	97.06	99.22	95.42	99.07
gt0.3	60_QUILT_GDI	3175	97.9%	2653	98.73%	1071	96.92%	0	0	0	98.66	97.64	97.36	97.9	98.73	96.92	99.11
gt0.05	60_QUILT_GDI	9809	96.65%	27459	99.33%	1783	96.07%	0	0	0	98.03	98.88	95.25	96.65	99.33	96.07	99.13
0.05-0.1	61_QUILT_GDI	1429	94.7%	12003	99.63%	74	94.87%	0	0	0	97.21	99.35	89.16	94.7	99.63	94.87	99.6
0.1-0.3	61_QUILT_GDI	5062	97.27%	12876	99.44%	649	98.33%	0	0	0	98.93	99	94.06	97.27	99.44	98.33	99.6
gt0.3	61_QUILT_GDI	3274	98.29%	2677	99.07%	947	97.73%	0	0	0	99.33	97.95	97.33	98.29	99.07	97.73	99.46
gt0.05	61_QUILT_GDI	9765	97.22%	27556	99.49%	1670	97.83%	0	0	0	98.81	99.05	95.65	97.22	99.49	97.83	99.55
0.05-0.1	62_QUILT_GDI	987	64.13%	11529	95.34%	5	7.81%	0	0	0	61.96	95.38	31.25	64.13	95.34	7.81	94.66
0.1-0.3	62_QUILT_GDI	3992	76.08%	11157	86.17%	156	21.76%	0	0	0	63.46	90.14	64.2	76.08	86.17	21.76	85.63
gt0.3	62_QUILT_GDI	2758	84.24%	1759	65.83%	439	40.39%	0	0	0	64.29	80.76	77.7	84.24	65.83	40.39	76.7
gt0.05	62_QUILT_GDI	7737	76.91%	24445	88.21%	600	32.12%	0	0	0	63.55	91.75	72.82	76.91	88.21	32.12	83.28
0.05-0.1	63_QUILT_GDI	1517	94.11%	11988	99.73%	48	87.27%	0	0	0	97.93	99.22	84.21	94.11	99.73	87.27	99.49
0.1-0.3	63_QUILT_GDI	5229	97.48%	12773	99.44%	624	95.56%	0	0	0	98.53	99.05	94.55	97.48	99.44	95.56	99.28
gt0.3	63_QUILT_GDI	3208	98.77%	2696	98.94%	1014	97.31%	0	0	0	98.86	98.5	98.16	98.77	98.94	97.31	99.36
gt0.05	63_QUILT_GDI	9954	97.36%	27457	99.51%	1686	96.34%	0	0	0	98.54	99.07	96.34	97.36	99.51	96.34	99.34
0.05-0.1	64_QUILT_GDI	1332	88.27%	12087	99.61%	50	81.97%	0	0	0	96.45	98.59	79.37	88.27	99.61	81.97	98.91
0.1-0.3	64_QUILT_GDI	5199	93.73%	12541	98.91%	644	93.6%	0	0	0	96.94	97.58	92.13	93.73	98.91	93.6	98.61
gt0.3	64_QUILT_GDI	3168	95.8%	2591	97.66%	1037	96.11%	0	0	0	97.45	96.43	94.19	95.8	97.66	96.11	97.98
gt0.05	64_QUILT_GDI	9699	93.59%	27219	99.1%	1731	94.69%	0	0	0	97.04	97.91	92.91	93.59	99.1	94.69	98.42
0.05-0.1	65_QUILT_GDI	1468	92.79%	12032	99.65%	45	88.24%	0	0	0	97.41	99.11	75	92.79	99.65	88.24	99.21
0.1-0.3	65_QUILT_GDI	5099	96.41%	12884	99.31%	630	96.77%	0	0	0	98.3	98.71	93.61	96.41	99.31	96.77	99.27
gt0.3	65_QUILT_GDI	3212	97.81%	2613	98.38%	1066	96.82%	0	0	0	98.56	97.61	96.47	97.81	98.38	96.82	98.99
gt0.05	65_QUILT_GDI	9779	96.3%	27529	99.37%	1741	96.56%	0	0	0	98.25	98.78	94.72	96.3	99.37	96.56	99.16
0.05-0.1	66_QUILT_GDI	1573	93.3%	11894	99.64%	68	88.31%	0	0	0	97.16	99.08	89.47	93.3	99.64	88.31	99.33
0.1-0.3	66_QUILT_GDI	5028	97.12%	12991	99.39%	642	97.57%	0	0	0	98.63	98.99	93.72	97.12	99.39	97.57	99.42
gt0.3	66_QUILT_GDI	3146	98.37%	2746	98.64%	1029	97.81%	0	0	0	98.93	98.25	97.17	98.37	98.64	97.81	99.38
gt0.05	66_QUILT_GDI	9747	96.88%	27631	99.42%	1739	97.31%	0	0	0	98.48	98.95	95.55	96.88	99.42	97.31	99.39
0.05-0.1	67_QUILT_GDI	1640	99.09%	11971	99.9%	61	95.31%	0	0	0	99.64	99.87	88.41	99.09	99.9	95.31	99.88
0.1-0.3	67_QUILT_GDI	5373	99.7%	12831	99.75%	649	97.89%	0	0	0	99.61	99.86	96.58	99.7	99.75	97.89	99.8
gt0.3	67_QUILT_GDI	3325	99.76%	2688	99.59%	998	99.11%	0	0	0	99.76	99.67	98.91	99.76	99.59	99.11	99.81
gt0.05	67_QUILT_GDI	10338	99.62%	27490	99.8%	1708	98.5%	0	0	0	99.66	99.84	97.6	99.62	99.8	98.5	99.82
0.05-0.1	68_QUILT_GDI	1462	91.66%	11988	99.53%	47	82.46%	0	0	0	96.25	98.94	77.05	91.66	99.53	82.46	99.07
0.1-0.3	68_QUILT_GDI	5210	95.74%	12725	99.13%	588	92.45%	0	0	0	97.47	98.41	92.02	95.74	99.13	92.45	98.72
gt0.3	68_QUILT_GDI	3153	97.11%	2592	98.22%	1106	95.92%	0	0	0	97.74	97.3	96.26	97.11	98.22	95.92	98.38
gt0.05	68_QUILT_GDI	9825	95.54%	27305	99.22%	1741	94.31%	0	0	0	97.37	98.53	94.16	95.54	99.22	94.31	98.64
0.05-0.1	69_QUILT_GDI	1527	94.03%	12001	99.74%	40	0.8	0	0	0	97.88	99.21	81.63	94.03	99.74	80	99.3
0.1-0.3	69_QUILT_GDI	5170	97.11%	12886	99.52%	625	96.9%	0	0	0	98.81	98.95	94.41	97.11	99.52	96.9	99.36
gt0.3	69_QUILT_GDI	3220	98.17%	2691	98.9%	1003	96.91%	0	0	0	98.92	98.1	96.63	98.17	98.9	96.91	99.05
gt0.05	69_QUILT_GDI	9917	96.96%	27578	99.56%	1668	96.42%	0	0	0	98.71	98.98	95.37	96.96	99.56	96.42	99.24
0.05-0.1	70_QUILT_GDI	1460	91.59%	11962	99.55%	84	92.31%	0	0	0	96.56	98.92	87.5	91.59	99.55	92.31	99.35
0.1-0.3	70_QUILT_GDI	5054	95.77%	12909	99.31%	599	94.78%	0	0	0	98.08	98.53	91.73	95.77	99.31	94.78	98.89
gt0.3	70_QUILT_GDI	3138	0.97	2754	98.78%	976	96.16%	0	0	0	98.31	96.9	97.21	97	98.78	96.16	98.83
gt0.05	70_QUILT_GDI	9652	95.51%	27625	99.36%	1659	95.45%	0	0	0	97.92	98.53	94.64	95.51	99.36	95.45	98.93
0.05-0.1	71_QUILT_GDI	1492	91.59%	11968	99.55%	40	78.43%	0	0	0	96.38	98.89	76.92	91.59	99.55	78.43	99.09
0.1-0.3	71_QUILT_GDI	5069	95.84%	12859	99.17%	628	96.17%	0	0	0	97.95	98.49	92.63	95.84	99.17	96.17	99.16
gt0.3	71_QUILT_GDI	3098	97.24%	2674	98.09%	1095	97.42%	0	0	0	98.22	97.45	96.22	97.24	98.09	97.42	98.88
gt0.05	71_QUILT_GDI	9659	95.6%	27501	99.23%	1763	96.44%	0	0	0	97.79	98.56	94.38	95.6	99.23	96.44	99.05
0.05-0.1	72_QUILT_GDI	1547	94.33%	11940	99.72%	58	93.55%	0	0	0	98.04	99.24	89.23	94.33	99.72	93.55	99.69
0.1-0.3	72_QUILT_GDI	5227	97.81%	12829	99.43%	632	97.83%	0	0	0	98.72	99.18	95.47	97.81	99.43	97.83	99.57
gt0.3	72_QUILT_GDI	3241	98.75%	2656	98.77%	1030	97.17%	0	0	0	98.96	98.44	97.35	98.75	98.77	97.17	99.32
gt0.05	72_QUILT_GDI	10015	97.56%	27425	99.5%	1720	97.29%	0	0	0	98.69	99.13	96.36	97.56	99.5	97.29	99.5
0.05-0.1	73_QUILT_GDI	1554	94.76%	11972	99.59%	40	93.02%	0	0	0	97.25	99.32	76.92	94.76	99.59	93.02	99.56
0.1-0.3	73_QUILT_GDI	5089	96.25%	12828	99.3%	670	95.71%	0	0	0	98.19	98.7	92.41	96.25	99.3	95.71	98.98
gt0.3	73_QUILT_GDI	3224	97.85%	2674	98.6%	1013	98.06%	0	0	0	98.99	97.63	97.03	97.85	98.6	98.06	99.39
gt0.05	73_QUILT_GDI	9867	96.53%	27474	99.36%	1723	97.02%	0	0	0	98.3	98.86	94.62	96.53	99.36	97.02	99.21
0.05-0.1	74_QUILT_GDI	1574	92.81%	11889	99.61%	59	86.76%	0	0	0	97.16	98.99	84.29	92.81	99.61	86.76	99.39
0.1-0.3	74_QUILT_GDI	5173	97.05%	12834	99.19%	606	95.58%	0	0	0	97.99	98.91	93.37	97.05	99.19	95.58	99.24
gt0.3	74_QUILT_GDI	3134	98.03%	2671	98.45%	1107	98.14%	0	0	0	98.93	97.84	97.11	98.03	98.45	98.14	99.41
gt0.05	74_QUILT_GDI	9881	96.65%	27394	99.3%	1772	96.83%	0	0	0	98.15	98.84	95.32	96.65	99.3	96.83	99.32
0.05-0.1	75_QUILT_GDI	1611	95.38%	11920	99.68%	46	90.2%	0	0	0	97.93	99.39	76.67	95.38	99.68	90.2	99.4
0.1-0.3	75_QUILT_GDI	5346	97.57%	12686	99.44%	653	96.31%	0	0	0	98.67	99.11	93.69	97.57	99.44	96.31	99.27
gt0.3	75_QUILT_GDI	3239	98.36%	2693	98.9%	996	97.65%	0	0	0	99.14	98.21	96.98	98.36	98.9	97.65	99.32
gt0.05	75_QUILT_GDI	10196	97.47%	27299	99.49%	1695	96.91%	0	0	0	98.7	99.14	95.01	97.47	99.49	96.91	99.3
0.05-0.1	76_QUILT_GDI	1525	93.16%	11971	99.57%	35	83.33%	0	0	0	96.95	99.06	77.78	93.16	99.57	83.33	99.62
0.1-0.3	76_QUILT_GDI	5384	97.36%	12674	99.44%	611	96.07%	0	0	0	98.66	99.02	93.28	97.36	99.44	96.07	99.25
gt0.3	76_QUILT_GDI	3180	98.73%	2682	98.93%	1080	97.56%	0	0	0	98.97	98.46	98	98.73	98.93	97.56	99.39
gt0.05	76_QUILT_GDI	10089	97.12%	27327	99.44%	1726	96.69%	0	0	0	98.5	98.98	95.78	97.12	99.44	96.69	99.35
0.05-0.1	77_QUILT_GDI	1557	96.95%	12003	99.78%	56	90.32%	0	0	0	98.42	99.59	87.5	96.95	99.78	90.32	99.63
0.1-0.3	77_QUILT_GDI	5200	98.35%	12840	99.5%	702	98.04%	0	0	0	98.93	99.43	95.12	98.35	99.5	98.04	99.54
gt0.3	77_QUILT_GDI	3174	0.99	2745	99.13%	1048	98.5%	0	0	0	99.31	99.06	97.76	99	99.13	98.5	99.48
gt0.05	77_QUILT_GDI	9931	98.34%	27588	99.58%	1806	98.05%	0	0	0	98.97	99.46	96.37	98.34	99.58	98.05	99.53
0.05-0.1	78_QUILT_GDI	1480	91.53%	11976	99.56%	49	89.09%	0	0	0	96.73	98.9	79.03	91.53	99.56	89.09	99.35
0.1-0.3	78_QUILT_GDI	5093	95.02%	12828	99.24%	580	94.46%	0	0	0	97.96	98.18	91.34	95.02	99.24	94.46	98.89
gt0.3	78_QUILT_GDI	3197	97.83%	2626	98.39%	1073	97.99%	0	0	0	98.67	98.13	96.15	97.83	98.39	97.99	98.99
gt0.05	78_QUILT_GDI	9770	95.36%	27430	99.3%	1702	96.49%	0	0	0	98	98.49	93.88	95.36	99.3	96.49	98.99
0.05-0.1	79_QUILT_GDI	1518	94.46%	11990	99.69%	58	90.62%	0	0	0	97.75	99.29	84.06	94.46	99.69	90.62	99.43
0.1-0.3	79_QUILT_GDI	5273	97.63%	12788	99.42%	617	97.17%	0	0	0	98.75	99.15	93.2	97.63	99.42	97.17	99.37
gt0.3	79_QUILT_GDI	3285	98.83%	2644	98.4%	1010	98.25%	0	0	0	98.92	98.62	97.4	98.83	98.4	98.25	99.53
gt0.05	79_QUILT_GDI	10076	97.52%	27422	99.44%	1685	97.57%	0	0	0	98.65	99.16	95.31	97.52	99.44	97.57	99.44
0.05-0.1	80_QUILT_GDI	1523	94.83%	12000	99.6%	46	0.92	0	0	0	97.13	99.32	85.19	94.83	99.6	92	99.68
0.1-0.3	80_QUILT_GDI	5157	97.17%	12811	99.39%	667	95.15%	0	0	0	98.32	98.92	95.01	97.17	99.39	95.15	99.24
gt0.3	80_QUILT_GDI	3248	98.78%	2617	98.64%	1073	98.35%	0	0	0	99.02	98.87	97.1	98.78	98.64	98.35	99.35
gt0.05	80_QUILT_GDI	9928	97.32%	27428	99.41%	1786	96.96%	0	0	0	98.37	99.09	95.97	97.32	99.41	96.96	99.34
0.05-0.1	81_QUILT_GDI	1448	91.18%	12010	99.59%	41	78.85%	0	0	0	96.53	98.88	75.93	91.18	99.59	78.85	98.99
0.1-0.3	81_QUILT_GDI	5107	95.73%	12862	99.08%	551	94.03%	0	0	0	97.55	98.49	90.62	95.73	99.08	94.03	98.83
gt0.3	81_QUILT_GDI	3234	97.41%	2709	98.69%	950	97.54%	0	0	0	98.87	97.76	95.29	97.41	98.69	97.54	98.85
gt0.05	81_QUILT_GDI	9789	95.57%	27581	99.26%	1542	95.66%	0	0	0	97.83	98.59	92.95	95.57	99.26	95.66	98.86
0.05-0.1	82_QUILT_GDI	1489	92.31%	11985	99.63%	44	81.48%	0	0	0	96.88	98.98	84.62	92.31	99.63	81.48	99.28
0.1-0.3	82_QUILT_GDI	5050	96.6%	12874	99.25%	678	96.03%	0	0	0	98.02	98.82	93.52	96.6	99.25	96.03	99.09
gt0.3	82_QUILT_GDI	3184	97.64%	2626	98.61%	1092	98.11%	0	0	0	98.85	97.88	96.38	97.64	98.61	98.11	99.04
gt0.05	82_QUILT_GDI	9723	96.25%	27485	99.35%	1814	96.85%	0	0	0	98.11	98.8	94.97	96.25	99.35	96.85	99.1
0.05-0.1	83_QUILT_GDI	1537	93.49%	11933	99.52%	52	82.54%	0	0	0	96.24	99.14	81.25	93.49	99.52	82.54	99.12
0.1-0.3	83_QUILT_GDI	5266	97.05%	12763	99.26%	595	96.12%	0	0	0	98.23	98.95	92.53	97.05	99.26	96.12	99.18
gt0.3	83_QUILT_GDI	3248	98.39%	2689	98.61%	982	97.52%	0	0	0	98.9	98.32	96.65	98.39	98.61	97.52	99.24
gt0.05	83_QUILT_GDI	10051	96.91%	27385	99.31%	1629	96.45%	0	0	0	98.14	98.97	94.54	96.91	99.31	96.45	99.2
0.05-0.1	84_QUILT_GDI	1466	93.2%	12012	99.68%	57	86.36%	0	0	0	97.47	99.14	82.61	93.2	99.68	86.36	99.21
0.1-0.3	84_QUILT_GDI	5219	96.94%	12815	99.22%	575	97.29%	0	0	0	98.34	98.87	92.44	96.94	99.22	97.29	99.41
gt0.3	84_QUILT_GDI	3205	98.34%	2679	98.97%	1041	97.38%	0	0	0	98.95	98.13	97.65	98.34	98.97	97.38	99.27
gt0.05	84_QUILT_GDI	9890	96.81%	27506	99.4%	1673	96.93%	0	0	0	98.41	98.91	95.22	96.81	99.4	96.93	99.33
0.05-0.1	85_QUILT_GDI	1527	93.8%	11952	99.64%	69	97.18%	0	0	0	97.57	99.19	87.34	93.8	99.64	97.18	99.69
0.1-0.3	85_QUILT_GDI	5097	96.72%	12868	99.27%	643	95.12%	0	0	0	98.02	98.8	94.01	96.72	99.27	95.12	99.13
gt0.3	85_QUILT_GDI	3297	97.98%	2590	98.67%	1022	97.89%	0	0	0	99.01	97.63	97.24	97.98	98.67	97.89	99.37
gt0.05	85_QUILT_GDI	9921	96.67%	27410	99.38%	1734	96.82%	0	0	0	98.28	98.86	95.59	96.67	99.38	96.82	99.3
0.05-0.1	92_QUILT_GDI	1561	92.31%	11887	99.54%	62	89.86%	0	0	0	96.72	98.98	79.49	92.31	99.54	89.86	99.14
0.1-0.3	92_QUILT_GDI	5277	97.15%	12783	99.38%	602	97.25%	0	0	0	98.64	98.91	94.06	97.15	99.38	97.25	99.47
gt0.3	92_QUILT_GDI	3164	97.99%	2691	98.68%	1051	97.31%	0	0	0	98.81	98.32	95.81	97.99	98.68	97.31	98.86
gt0.05	92_QUILT_GDI	10002	96.62%	27361	99.38%	1715	0.97	0	0	0	98.39	98.88	94.49	96.62	99.38	97	99.21
0.05-0.1	86_QUILT_GDI	1524	94.95%	11994	99.65%	48	85.71%	0	0	0	97.26	99.34	85.71	94.95	99.65	85.71	99.43
0.1-0.3	86_QUILT_GDI	5176	97.55%	12832	99.41%	664	95.4%	0	0	0	98.35	99.1	95.13	97.55	99.41	95.4	99.23
gt0.3	86_QUILT_GDI	3279	98.56%	2575	98.47%	1076	98.44%	0	0	0	98.79	98.7	97.2	98.56	98.47	98.44	99.29
gt0.05	86_QUILT_GDI	9979	97.47%	27401	99.43%	1788	96.91%	0	0	0	98.32	99.16	96.08	97.47	99.43	96.91	99.28
0.05-0.1	87_QUILT_GDI	1560	92.04%	11901	99.66%	53	85.48%	0	0	0	97.32	98.92	81.54	92.04	99.66	85.48	99.13
0.1-0.3	87_QUILT_GDI	5108	95.92%	12799	99.15%	654	96.75%	0	0	0	98.06	98.52	92.11	95.92	99.15	96.75	99.18
gt0.3	87_QUILT_GDI	3206	97.09%	2631	98.61%	1036	96.82%	0	0	0	98.59	96.94	96.46	97.09	98.61	96.82	98.89
gt0.05	87_QUILT_GDI	9874	95.66%	27331	99.32%	1743	96.4%	0	0	0	98.11	98.54	94.27	95.66	99.32	96.4	99.07
0.05-0.1	88_QUILT_GDI	1526	94.02%	11967	99.69%	62	92.54%	0	0	0	97.76	99.25	81.58	94.02	99.69	92.54	99.24
0.1-0.3	88_QUILT_GDI	5232	97.03%	12768	99.33%	639	96.67%	0	0	0	98.4	99.02	91.81	97.03	99.33	96.67	99.05
gt0.3	88_QUILT_GDI	3196	98.19%	2676	99.11%	1056	97.69%	0	0	0	99.04	98.17	97.51	98.19	99.11	97.69	99.2
gt0.05	88_QUILT_GDI	9954	96.92%	27411	99.47%	1757	97.13%	0	0	0	98.51	99.04	94.72	96.92	99.47	97.13	99.13
0.05-0.1	89_QUILT_GDI	1581	94.33%	11918	99.63%	52	88.14%	0	0	0	97.29	99.23	83.87	94.33	99.63	88.14	99.39
0.1-0.3	89_QUILT_GDI	5201	96.82%	12817	99.33%	611	97.45%	0	0	0	98.49	98.84	93.57	96.82	99.33	97.45	99.38
gt0.3	89_QUILT_GDI	3132	98.34%	2695	98.47%	1091	97.67%	0	0	0	98.77	98.43	96.55	98.34	98.47	97.67	99.15
gt0.05	89_QUILT_GDI	9914	96.88%	27430	99.38%	1754	97.28%	0	0	0	98.38	98.97	95.07	96.88	99.38	97.28	99.3
0.05-0.1	90_QUILT_GDI	1461	94.26%	12034	99.59%	60	95.24%	0	0	0	97.14	99.31	81.08	94.26	99.59	95.24	99.47
0.1-0.3	90_QUILT_GDI	5218	96.83%	12788	99.32%	620	96.57%	0	0	0	98.4	98.79	94.08	96.83	99.32	96.57	99.38
gt0.3	90_QUILT_GDI	3154	98.35%	2693	98.72%	1073	97.55%	0	0	0	98.84	98.36	97.02	98.35	98.72	97.55	99.17
gt0.05	90_QUILT_GDI	9833	96.92%	27515	99.38%	1753	97.12%	0	0	0	98.35	98.97	95.32	96.92	99.38	97.12	99.32
0.05-0.1	93_QUILT_GDI	1509	93.26%	11986	99.69%	50	84.75%	0	0	0	97.67	99.12	79.37	93.26	99.69	84.75	99.23
0.1-0.3	93_QUILT_GDI	5230	97.43%	12814	99.33%	613	96.38%	0	0	0	98.46	99.03	93.87	97.43	99.33	96.38	99.4
gt0.3	93_QUILT_GDI	3262	98.16%	2618	98.9%	1045	98.21%	0	0	0	99.24	97.94	97.3	98.16	98.9	98.21	99.42
gt0.05	93_QUILT_GDI	10001	97.01%	27418	99.45%	1708	97.1%	0	0	0	98.59	98.96	95.42	97.01	99.45	97.1	99.39
0.05-0.1	94_QUILT_GDI	1536	93.09%	11944	99.62%	58	89.23%	0	0	0	97.22	99.1	80.56	93.09	99.62	89.23	99.18
0.1-0.3	94_QUILT_GDI	5259	96.94%	12747	99.39%	642	96.83%	0	0	0	98.54	98.86	94.13	96.94	99.39	96.83	99.32
gt0.3	94_QUILT_GDI	3240	98.15%	2674	99.04%	1015	97.97%	0	0	0	99.36	97.81	97.41	98.15	99.04	97.97	99.48
gt0.05	94_QUILT_GDI	10035	96.71%	27365	99.46%	1715	97.22%	0	0	0	98.6	98.86	95.49	96.71	99.46	97.22	99.36
0.05-0.1	95_QUILT_GDI	1477	93.36%	12013	99.68%	60	90.91%	0	0	0	97.69	99.17	81.08	93.36	99.68	90.91	99.35
0.1-0.3	95_QUILT_GDI	5407	96.92%	12532	99.46%	708	96.72%	0	0	0	98.6	98.84	94.65	96.92	99.46	96.72	99.2
gt0.3	95_QUILT_GDI	3247	98.3%	2630	98.54%	1044	97.84%	0	0	0	98.75	98.28	97.12	98.3	98.54	97.84	99.23
gt0.05	95_QUILT_GDI	10131	96.82%	27175	99.47%	1812	97.16%	0	0	0	98.51	98.93	95.52	96.82	99.47	97.16	99.23
0.05-0.1	96_QUILT_GDI	1453	87.79%	11920	99.47%	46	75.41%	0	0	0	95.47	98.33	82.14	87.79	99.47	75.41	99
0.1-0.3	96_QUILT_GDI	5113	92.54%	12490	98.42%	627	91.8%	0	0	0	95.77	97.21	88.19	92.54	98.42	91.8	98.1
gt0.3	96_QUILT_GDI	3165	95.68%	2545	96.99%	1054	95.64%	0	0	0	96.97	96.15	93.86	95.68	96.99	95.64	97.89
gt0.05	96_QUILT_GDI	9731	92.78%	26955	98.74%	1727	93.55%	0	0	0	96.11	97.6	91.38	92.78	98.74	93.55	98.14
0.05-0.1	97_QUILT_GDI	1496	93.56%	11989	99.69%	59	90.77%	0	0	0	97.65	99.16	88.06	93.56	99.69	90.77	99.55
0.1-0.3	97_QUILT_GDI	5206	97.11%	12802	99.38%	628	95.01%	0	0	0	98.39	98.97	92.63	97.11	99.38	95.01	99.06
gt0.3	97_QUILT_GDI	3235	98.87%	2675	98.74%	1033	98.19%	0	0	0	99.05	98.85	97.36	98.87	98.74	98.19	99.41
gt0.05	97_QUILT_GDI	9937	97.12%	27466	99.45%	1720	96.74%	0	0	0	98.49	99.04	95.24	97.12	99.45	96.74	99.25
0.05-0.1	98_QUILT_GDI	1532	90.76%	11891	99.61%	63	86.3%	0	0	0	97.08	98.71	85.14	90.76	99.61	86.3	99.37
0.1-0.3	98_QUILT_GDI	5182	96.84%	12798	99.4%	661	96.22%	0	0	0	98.44	98.82	94.7	96.84	99.4	96.22	99.28
gt0.3	98_QUILT_GDI	3233	98.39%	2721	98.77%	966	97.09%	0	0	0	98.96	98.23	96.7	98.39	98.77	97.09	99.21
gt0.05	98_QUILT_GDI	9947	96.34%	27410	99.43%	1690	96.3%	0	0	0	98.4	98.71	95.43	96.34	99.43	96.3	99.27
0.05-0.1	99_QUILT_GDI	1589	92.55%	11886	99.66%	53	92.98%	0	0	0	97.91	98.98	76.81	92.55	99.66	92.98	99.45
0.1-0.3	99_QUILT_GDI	5239	97.36%	12789	99.24%	612	94.88%	0	0	0	98	99.01	94.15	97.36	99.24	94.88	99.2
gt0.3	99_QUILT_GDI	3149	98.25%	2706	98.51%	1057	97.33%	0	0	0	98.65	98.33	96.62	98.25	98.51	97.33	99.07
gt0.05	99_QUILT_GDI	9977	96.84%	27381	99.35%	1722	96.31%	0	0	0	98.19	98.93	94.98	96.84	99.35	96.31	99.19
0.05-0.1	100_QUILT_GDI	1503	93.88%	11978	99.63%	76	93.83%	0	0	0	97.47	99.22	84.44	93.88	99.63	93.83	99.43
0.1-0.3	100_QUILT_GDI	5265	97.16%	12760	99.32%	624	0.96	0	0	0	98.37	98.89	94.4	97.16	99.32	96	99.37
gt0.3	100_QUILT_GDI	3236	98.36%	2616	98.94%	1071	97.36%	0	0	0	99.05	98.09	97.36	98.36	98.94	97.36	99.26
gt0.05	100_QUILT_GDI	10004	97.03%	27354	99.42%	1771	96.72%	0	0	0	98.45	98.96	95.68	97.03	99.42	96.72	99.34
0.05-0.1	101_QUILT_GDI	1521	94.06%	12003	99.66%	39	92.86%	0	0	0	97.69	99.22	79.59	94.06	99.66	92.86	99.68
0.1-0.3	101_QUILT_GDI	5319	96.83%	12688	99.3%	616	95.8%	0	0	0	98.41	98.81	92.35	96.83	99.3	95.8	99.19
gt0.3	101_QUILT_GDI	3303	98.36%	2615	98.53%	1001	97.75%	0	0	0	98.69	98.35	97.18	98.36	98.53	97.75	99.21
gt0.05	101_QUILT_GDI	10143	96.9%	27306	99.38%	1656	96.9%	0	0	0	98.39	98.95	94.85	96.9	99.38	96.9	99.26
0.05-0.1	102_QUILT_GDI	1493	93.49%	12013	99.65%	47	92.16%	0	0	0	97.58	99.19	75.81	93.49	99.65	92.16	99.35
0.1-0.3	102_QUILT_GDI	5156	97.23%	12897	99.44%	617	97.32%	0	0	0	98.72	99.02	93.48	97.23	99.44	97.32	99.36
gt0.3	102_QUILT_GDI	3223	98.5%	2684	98.53%	1019	98.08%	0	0	0	98.87	98.5	97.05	98.5	98.53	98.08	99.34
gt0.05	102_QUILT_GDI	9872	97.05%	27594	99.44%	1683	97.62%	0	0	0	98.59	99.05	94.98	97.05	99.44	97.62	99.35
0.05-0.1	103_QUILT_GDI	1497	92.92%	11980	99.62%	55	90.16%	0	0	0	97.21	99.07	83.33	92.92	99.62	90.16	99.48
0.1-0.3	103_QUILT_GDI	5131	96.85%	12838	99.23%	645	94.16%	0	0	0	97.88	98.91	92.27	96.85	99.23	94.16	98.87
gt0.3	103_QUILT_GDI	3209	97.98%	2636	98.14%	1053	97.95%	0	0	0	98.71	97.85	96.52	97.98	98.14	97.95	99.3
gt0.05	103_QUILT_GDI	9837	96.59%	27454	99.29%	1753	96.27%	0	0	0	98.05	98.88	94.45	96.59	99.29	96.27	99.11
0.05-0.1	104_QUILT_GDI	1509	93.15%	11981	99.57%	41	95.35%	0	0	0	97.04	99.1	80.39	93.15	99.57	95.35	99.74
0.1-0.3	104_QUILT_GDI	5142	96.51%	12862	99.29%	599	95.99%	0	0	0	98.17	98.7	94.18	96.51	99.29	95.99	99.29
gt0.3	104_QUILT_GDI	3243	98.33%	2620	98.24%	1044	97.94%	0	0	0	98.66	98.16	97.12	98.33	98.24	97.94	99.35
gt0.05	104_QUILT_GDI	9894	96.56%	27463	99.31%	1684	97.17%	0	0	0	98.15	98.82	95.57	96.56	99.31	97.17	99.37
0.05-0.1	105_QUILT_GDI	1550	91.93%	11906	99.65%	60	89.55%	0	0	0	97.55	98.92	78.95	91.93	99.65	89.55	99.19
0.1-0.3	105_QUILT_GDI	5118	96.29%	12754	99.19%	698	95.49%	0	0	0	97.82	98.65	93.82	96.29	99.19	95.49	99.04
gt0.3	105_QUILT_GDI	3180	97.79%	2675	98.49%	1024	96.15%	0	0	0	98.18	97.52	97.43	97.79	98.49	96.15	98.93
gt0.05	105_QUILT_GDI	9848	96.05%	27335	99.32%	1782	95.65%	0	0	0	97.89	98.66	95.24	96.05	99.32	95.65	99.02
0.05-0.1	106_QUILT_GDI	1512	93.16%	11977	99.63%	49	92.45%	0	0	0	97.49	99.1	80.33	93.16	99.63	92.45	99.62
0.1-0.3	106_QUILT_GDI	5324	96.59%	12680	99.11%	562	93.98%	0	0	0	97.83	98.71	91.23	96.59	99.11	93.98	99.01
gt0.3	106_QUILT_GDI	3214	98.11%	2685	98.9%	1009	96.65%	0	0	0	98.71	98.14	96.74	98.11	98.9	96.65	98.91
gt0.05	106_QUILT_GDI	10050	96.53%	27342	99.31%	1620	95.58%	0	0	0	98.06	98.82	94.19	96.53	99.31	95.58	99.06
0.05-0.1	107_QUILT_GDI	1531	93.41%	11960	99.72%	58	87.88%	0	0	0	97.83	99.15	81.69	93.41	99.72	87.88	99.18
0.1-0.3	107_QUILT_GDI	5172	96.51%	12755	99.14%	657	96.62%	0	0	0	97.9	98.71	93.99	96.51	99.14	96.62	99.26
gt0.3	107_QUILT_GDI	3327	97.54%	2580	98.85%	977	96.45%	0	0	0	98.72	97.29	96.54	97.54	98.85	96.45	98.88
gt0.05	107_QUILT_GDI	10030	96.36%	27295	99.37%	1692	96.19%	0	0	0	98.16	98.76	94.95	96.36	99.37	96.19	99.11
0.05-0.1	108_QUILT_GDI	1565	94.73%	11941	99.68%	65	1	0	0	0	98.12	99.29	86.67	94.73	99.68	100	99.88
0.1-0.3	108_QUILT_GDI	5373	97.48%	12683	99.43%	622	96.28%	0	0	0	98.71	98.99	94.39	97.48	99.43	96.28	99.43
gt0.3	108_QUILT_GDI	3257	98.88%	2655	98.92%	1034	97.73%	0	0	0	98.94	98.77	97.92	98.88	98.92	97.73	99.35
gt0.05	108_QUILT_GDI	10195	97.49%	27279	99.49%	1721	97.29%	0	0	0	98.69	99.1	96.15	97.49	99.49	97.29	99.46
0.05-0.1	109_QUILT_GDI	1366	91.55%	11906	99.55%	39	88.64%	0	0	0	96.54	98.99	73.58	91.55	99.55	88.64	99.36
0.1-0.3	109_QUILT_GDI	5131	96.45%	12409	99.35%	511	96.78%	0	0	0	98.56	98.68	91.74	96.45	99.35	96.78	99.29
gt0.3	109_QUILT_GDI	3259	98.04%	2427	98.7%	913	98.07%	0	0	0	99.15	97.98	96.11	98.04	98.7	98.07	99.21
gt0.05	109_QUILT_GDI	9756	96.25%	26742	99.38%	1463	97.34%	0	0	0	98.47	98.75	93.78	96.25	99.38	97.34	99.27
0.05-0.1	110_QUILT_GDI	1445	92.21%	12017	99.62%	63	91.3%	0	0	0	97.11	99.01	85.14	92.21	99.62	91.3	99.47
0.1-0.3	110_QUILT_GDI	5239	96.62%	12693	99.17%	649	95.72%	0	0	0	97.98	98.73	93.25	96.62	99.17	95.72	99.17
gt0.3	110_QUILT_GDI	3129	97.29%	2664	98.41%	1084	97.48%	0	0	0	98.46	97.19	97.13	97.29	98.41	97.48	99.1
gt0.05	110_QUILT_GDI	9813	96.16%	27374	99.29%	1796	96.61%	0	0	0	98	98.7	95.23	96.16	99.29	96.61	99.18
0.05-0.1	111_QUILT_GDI	1566	94.22%	11932	99.72%	59	81.94%	0	0	0	97.75	99.23	80.82	94.22	99.72	81.94	98.95
0.1-0.3	111_QUILT_GDI	5185	97.77%	12889	99.43%	626	97.2%	0	0	0	98.59	99.23	94.56	97.77	99.43	97.2	99.38
gt0.3	111_QUILT_GDI	3224	98.62%	2641	98.99%	1058	96.36%	0	0	0	98.59	98.43	97.78	98.62	98.99	96.36	99
gt0.05	111_QUILT_GDI	9975	97.47%	27462	99.51%	1743	96.09%	0	0	0	98.46	99.16	95.93	97.47	99.51	96.09	99.18
0.05-0.1	112_QUILT_GDI	1377	90.77%	12075	99.69%	53	81.54%	0	0	0	97.04	98.92	76.81	90.77	99.69	81.54	98.6
0.1-0.3	112_QUILT_GDI	5162	96.45%	12862	99.27%	583	96.05%	0	0	0	98.29	98.63	93.43	96.45	99.27	96.05	99.37
gt0.3	112_QUILT_GDI	3316	97.87%	2611	98.68%	984	98.01%	0	0	0	98.9	97.9	96.66	97.87	98.68	98.01	99.16
gt0.05	112_QUILT_GDI	9855	96.08%	27548	99.39%	1620	96.66%	0	0	0	98.31	98.69	94.68	96.08	99.39	96.66	99.2
0.05-0.1	113_QUILT_GDI	1482	91.99%	11965	99.43%	53	85.48%	0	0	0	95.55	98.97	80.3	91.99	99.43	85.48	99.15
0.1-0.3	113_QUILT_GDI	5149	95.99%	12739	99.02%	643	94.28%	0	0	0	97.45	98.57	91.47	95.99	99.02	94.28	98.81
gt0.3	113_QUILT_GDI	3172	98.14%	2641	98.29%	1084	97.31%	0	0	0	98.3	97.92	97.75	98.14	98.29	97.31	99.2
gt0.05	113_QUILT_GDI	9803	96.04%	27345	99.13%	1780	95.8%	0	0	0	97.43	98.68	94.78	96.04	99.13	95.8	99
0.05-0.1	114_QUILT_GDI	1531	94.51%	11974	99.62%	53	89.83%	0	0	0	97.14	99.28	85.48	94.51	99.62	89.83	99.49
0.1-0.3	114_QUILT_GDI	5014	96.98%	12952	99.33%	678	96.44%	0	0	0	98.28	98.93	94.3	96.98	99.33	96.44	99.28
gt0.3	114_QUILT_GDI	3212	98.47%	2662	98.12%	1040	97.93%	0	0	0	98.59	98.52	96.56	98.47	98.12	97.93	99.25
gt0.05	114_QUILT_GDI	9757	97.07%	27588	99.33%	1771	97.09%	0	0	0	98.2	99.04	95.32	97.07	99.33	97.09	99.3
0.05-0.1	115_QUILT_GDI	1608	93.76%	11889	99.66%	50	94.34%	0	0	0	97.81	99.14	80.65	93.76	99.66	94.34	99.58
0.1-0.3	115_QUILT_GDI	5171	96.58%	12834	99.3%	618	97.17%	0	0	0	98.46	98.8	91.96	96.58	99.3	97.17	99.22
gt0.3	115_QUILT_GDI	3208	98.22%	2605	98.67%	1103	97.7%	0	0	0	98.74	98.12	97.52	98.22	98.67	97.7	99.21
gt0.05	115_QUILT_GDI	9987	96.63%	27328	99.4%	1771	97.41%	0	0	0	98.44	98.88	94.96	96.63	99.4	97.41	99.27
0.05-0.1	116_QUILT_GDI	1581	89.42%	11770	99.28%	52	78.79%	0	0	0	94.5	98.51	76.47	89.42	99.28	78.79	98.59
0.1-0.3	116_QUILT_GDI	5067	94.6%	12620	98.86%	730	93.11%	0	0	0	96.62	97.97	93.47	94.6	98.86	93.11	98.59
gt0.3	116_QUILT_GDI	3126	96.72%	2595	97.52%	1087	95.52%	0	0	0	97.2	97.08	95.18	96.72	97.52	95.52	98.12
gt0.05	116_QUILT_GDI	9774	94.38%	26985	98.91%	1869	94.01%	0	0	0	96.46	98.12	93.87	94.38	98.91	94.01	98.42
0.05-0.1	117_QUILT_GDI	1568	95.15%	11966	99.68%	47	92.16%	0	0	0	97.88	99.34	85.45	95.15	99.68	92.16	99.75
0.1-0.3	117_QUILT_GDI	5189	98.09%	12909	99.45%	608	95.9%	0	0	0	98.71	99.31	93.68	98.09	99.45	95.9	99.36
gt0.3	117_QUILT_GDI	3293	99.19%	2647	98.7%	1013	97.87%	0	0	0	99.1	98.84	97.78	99.19	98.7	97.87	99.58
gt0.05	117_QUILT_GDI	10050	97.97%	27522	99.48%	1668	96.98%	0	0	0	98.7	99.27	95.86	97.97	99.48	96.98	99.5
0.05-0.1	118_QUILT_GDI	1559	95.24%	11939	99.59%	66	89.19%	0	0	0	97.01	99.35	88	95.24	99.59	89.19	99.51
0.1-0.3	118_QUILT_GDI	5232	97.18%	12762	99.46%	662	95.39%	0	0	0	98.64	98.96	93.37	97.18	99.46	95.39	99.15
gt0.3	118_QUILT_GDI	3228	98.9%	2722	98.69%	987	97.92%	0	0	0	98.99	98.84	97.24	98.9	98.69	97.92	99.41
gt0.05	118_QUILT_GDI	10019	97.41%	27423	99.44%	1715	96.57%	0	0	0	98.5	99.12	95.33	97.41	99.44	96.57	99.29
0.05-0.1	119_QUILT_GDI	2129	83.39%	10458	98.18%	369	76.4%	0	0	0	87.98	96.29	90.66	83.39	98.18	76.4	94.6
0.1-0.3	119_QUILT_GDI	4628	90.32%	12122	98.08%	1240	87.32%	0	0	0	92.41	96.44	93.58	90.32	98.08	87.32	96.11
gt0.3	119_QUILT_GDI	2409	93.81%	2888	97.44%	1390	92.79%	0	0	0	93.81	96.04	95.53	93.81	97.44	92.79	96.1
gt0.05	119_QUILT_GDI	9166	89.47%	25468	98.05%	2999	88.18%	0	0	0	91.7	96.33	94.1	89.47	98.05	88.18	95.8
0.05-0.1	120_QUILT_GDI	1460	91.71%	12002	99.49%	45	95.74%	0	0	0	96.31	98.94	80.36	91.71	99.49	95.74	99.6
0.1-0.3	120_QUILT_GDI	5114	96.27%	12811	99.36%	679	96.86%	0	0	0	98.57	98.68	92.13	96.27	99.36	96.86	99.15
gt0.3	120_QUILT_GDI	3095	98.01%	2711	98.83%	1103	97.35%	0	0	0	98.82	97.8	97.61	98.01	98.83	97.35	99.24
gt0.05	120_QUILT_GDI	9669	96.09%	27524	99.36%	1827	97.13%	0	0	0	98.3	98.71	95.01	96.09	99.36	97.13	99.24
0.05-0.1	121_QUILT_GDI	1548	94.22%	11942	99.62%	47	88.68%	0	0	0	97.24	99.26	77.05	94.22	99.62	88.68	99.25
0.1-0.3	121_QUILT_GDI	5273	97.09%	12757	99.34%	604	96.49%	0	0	0	98.4	98.92	93.79	97.09	99.34	96.49	99.3
gt0.3	121_QUILT_GDI	3332	98.35%	2652	98.96%	934	96.79%	0	0	0	98.73	98.66	96.29	98.35	98.96	96.79	98.8
gt0.05	121_QUILT_GDI	10153	97.05%	27351	99.42%	1585	96.41%	0	0	0	98.32	99.04	94.63	97.05	99.42	96.41	99.11
0.05-0.1	122_QUILT_GDI	1539	94.01%	11934	99.62%	67	91.78%	0	0	0	97.28	99.23	81.71	94.01	99.62	91.78	99.25
0.1-0.3	122_QUILT_GDI	5161	97.25%	12875	99.35%	622	96.88%	0	0	0	98.49	99.06	92.7	97.25	99.35	96.88	99.24
gt0.3	122_QUILT_GDI	3269	98.17%	2599	98.52%	1047	97.94%	0	0	0	98.79	98.15	96.94	98.17	98.52	97.94	99.21
gt0.05	122_QUILT_GDI	9969	97.03%	27408	99.39%	1736	97.31%	0	0	0	98.4	99.05	94.71	97.03	99.39	97.31	99.23
0.05-0.1	123_QUILT_GDI	1595	94.71%	11918	99.65%	48	92.31%	0	0	0	97.61	99.3	80	94.71	99.65	92.31	99.45
0.1-0.3	123_QUILT_GDI	5246	97.2%	12794	99.42%	622	96.58%	0	0	0	98.65	99.02	92.7	97.2	99.42	96.58	99.22
gt0.3	123_QUILT_GDI	3270	98.14%	2661	98.89%	985	97.33%	0	0	0	98.91	98.05	97.04	98.14	98.89	97.33	99.15
gt0.05	123_QUILT_GDI	10111	97.1%	27373	99.47%	1655	96.9%	0	0	0	98.57	99.04	94.79	97.1	99.47	96.9	99.23
0.05-0.1	124_QUILT_GDI	1535	94.75%	11988	99.71%	47	87.04%	0	0	0	97.77	99.3	85.45	94.75	99.71	87.04	99.49
0.1-0.3	124_QUILT_GDI	5384	97.5%	12643	99.42%	647	97.88%	0	0	0	98.92	99.03	93.77	97.5	99.42	97.88	99.54
gt0.3	124_QUILT_GDI	3209	98.8%	2696	98.68%	1038	98.11%	0	0	0	99.01	98.94	96.83	98.8	98.68	98.11	99.29
gt0.05	124_QUILT_GDI	10128	97.48%	27327	99.47%	1732	97.69%	0	0	0	98.77	99.14	95.32	97.48	99.47	97.69	99.44
0.05-0.1	125_QUILT_GDI	1450	93.25%	12033	99.69%	67	94.37%	0	0	0	97.71	99.18	84.81	93.25	99.69	94.37	99.41
0.1-0.3	125_QUILT_GDI	5120	97.06%	12919	99.37%	617	97.78%	0	0	0	98.73	98.99	92.09	97.06	99.37	97.78	99.36
gt0.3	125_QUILT_GDI	3187	98.21%	2629	99.02%	1106	97.53%	0	0	0	99.01	97.95	97.79	98.21	99.02	97.53	99.28
gt0.05	125_QUILT_GDI	9757	96.84%	27581	99.48%	1790	97.49%	0	0	0	98.67	98.97	95.21	96.84	99.48	97.49	99.33
0.05-0.1	126_QUILT_GDI	1449	92.59%	12037	99.68%	55	88.71%	0	0	0	97.38	99.08	83.33	92.59	99.68	88.71	99.27
0.1-0.3	126_QUILT_GDI	5187	96.88%	12791	99.26%	647	96.86%	0	0	0	98.29	98.84	93.63	96.88	99.26	96.86	99.35
gt0.3	126_QUILT_GDI	3245	97.86%	2591	98.44%	1047	96.32%	0	0	0	98.24	97.81	96.68	97.86	98.44	96.32	98.77
gt0.05	126_QUILT_GDI	9881	96.54%	27419	99.36%	1749	96.26%	0	0	0	98.14	98.85	95.05	96.54	99.36	96.26	99.12
0.05-0.1	127_QUILT_GDI	1511	94.32%	11986	99.67%	36	0.9	0	0	0	97.74	99.3	70.59	94.32	99.67	90	99.35
0.1-0.3	127_QUILT_GDI	5205	97.51%	12797	99.4%	619	94.79%	0	0	0	98.32	99.09	94.22	97.51	99.4	94.79	99.14
gt0.3	127_QUILT_GDI	3330	98.64%	2569	98.85%	1020	97.42%	0	0	0	98.93	98.47	97.42	98.64	98.85	97.42	99.24
gt0.05	127_QUILT_GDI	10046	97.38%	27352	99.47%	1675	96.26%	0	0	0	98.43	99.12	95.44	97.38	99.47	96.26	99.21
0.05-0.1	128_QUILT_GDI	1507	93.84%	11998	99.68%	49	84.48%	0	0	0	97.54	99.23	75.38	93.84	99.68	84.48	99.04
0.1-0.3	128_QUILT_GDI	5117	97.08%	12904	99.35%	632	97.08%	0	0	0	98.52	98.96	93.35	97.08	99.35	97.08	99.34
gt0.3	128_QUILT_GDI	3234	98.3%	2639	99.17%	1058	97.96%	0	0	0	99.39	98.32	96.8	98.3	99.17	97.96	99.23
gt0.05	128_QUILT_GDI	9858	96.96%	27541	99.48%	1739	97.21%	0	0	0	98.65	99.02	94.77	96.96	99.48	97.21	99.26
0.05-0.1	129_QUILT_GDI	1454	94.05%	12070	99.7%	44	89.8%	0	0	0	97.65	99.26	84.62	94.05	99.7	89.8	99.53
0.1-0.3	129_QUILT_GDI	5372	96.95%	12656	99.34%	606	96.19%	0	0	0	98.39	98.81	94.25	96.95	99.34	96.19	99.31
gt0.3	129_QUILT_GDI	3213	98.23%	2704	98.83%	993	96.6%	0	0	0	98.62	98.04	97.45	98.23	98.83	96.6	99.07
gt0.05	129_QUILT_GDI	10039	96.92%	27430	99.45%	1643	96.25%	0	0	0	98.35	98.93	95.86	96.92	99.45	96.25	99.26
0.05-0.1	130_QUILT_GDI	1518	93.88%	11982	99.61%	49	89.09%	0	0	0	97.25	99.19	81.67	93.88	99.61	89.09	99.55
0.1-0.3	130_QUILT_GDI	5207	97.22%	12857	99.43%	614	97.62%	0	0	0	98.82	98.98	93.31	97.22	99.43	97.62	99.45
gt0.3	130_QUILT_GDI	3152	98.62%	2746	98.49%	1031	97.82%	0	0	0	98.62	99.03	96.45	98.62	98.49	97.82	99.04
gt0.05	130_QUILT_GDI	9877	97.13%	27585	99.41%	1694	97.47%	0	0	0	98.51	99.08	94.8	97.13	99.41	97.47	99.32
0.05-0.1	131_QUILT_GDI	1438	94.11%	12086	99.67%	41	89.13%	0	0	0	97.56	99.27	80.39	94.11	99.67	89.13	99.59
0.1-0.3	131_QUILT_GDI	5177	97.28%	12873	99.44%	607	95.74%	0	0	0	98.53	98.99	94.25	97.28	99.44	95.74	99.29
gt0.3	131_QUILT_GDI	3251	98.43%	2641	98.84%	1039	97.93%	0	0	0	99.03	98.32	97.38	98.43	98.84	97.93	99.32
gt0.05	131_QUILT_GDI	9866	97.17%	27600	99.48%	1687	96.9%	0	0	0	98.55	99.05	95.74	97.17	99.48	96.9	99.34
0.05-0.1	132_QUILT_GDI	1396	93.82%	12109	99.67%	54	93.1%	0	0	0	97.42	99.27	84.38	93.82	99.67	93.1	99.52
0.1-0.3	132_QUILT_GDI	5091	97.87%	13027	99.45%	581	96.99%	0	0	0	98.76	99.25	93.71	97.87	99.45	96.99	99.45
gt0.3	132_QUILT_GDI	3261	98.37%	2661	98.81%	1006	98.05%	0	0	0	99.15	98.37	96.73	98.37	98.81	98.05	99.3
gt0.05	132_QUILT_GDI	9748	97.43%	27797	99.48%	1641	97.5%	0	0	0	98.69	99.18	95.19	97.43	99.48	97.5	99.4
0.05-0.1	133_QUILT_GDI	1527	96.58%	11809	99.76%	41	97.62%	0	0	0	98.71	99.57	77.36	96.58	99.76	97.62	99.74
0.1-0.3	133_QUILT_GDI	5143	98.7%	12517	99.57%	550	98.39%	0	0	0	99.29	99.54	93.86	98.7	99.57	98.39	99.67
gt0.3	133_QUILT_GDI	3283	98.95%	2422	99.06%	891	98.67%	0	0	0	99.64	98.78	96.95	98.95	99.06	98.67	99.59
gt0.05	133_QUILT_GDI	9953	98.45%	26748	99.61%	1482	98.54%	0	0	0	99.31	99.48	95.12	98.45	99.61	98.54	99.65
0.05-0.1	134_QUILT_GDI	1476	96.6%	12066	99.73%	65	90.28%	0	0	0	97.81	99.6	85.53	96.6	99.73	90.28	99.29
0.1-0.3	134_QUILT_GDI	5191	98.39%	12890	99.44%	654	97.76%	0	0	0	98.91	99.44	93.7	98.39	99.44	97.76	99.52
gt0.3	134_QUILT_GDI	3359	99.38%	2583	99.16%	1031	98.47%	0	0	0	99.44	99.19	98.19	99.38	99.16	98.47	99.64
gt0.05	134_QUILT_GDI	10026	98.45%	27539	99.54%	1750	97.87%	0	0	0	98.92	99.49	95.94	98.45	99.54	97.87	99.53
0.05-0.1	135_QUILT_GDI	1585	97.54%	11971	99.75%	65	1	0	0	0	98.69	99.68	85.53	97.54	99.75	100	99.88
0.1-0.3	135_QUILT_GDI	5356	98.89%	12724	99.54%	702	98.46%	0	0	0	99.19	99.57	95.77	98.89	99.54	98.46	99.74
gt0.3	135_QUILT_GDI	3128	99.24%	2685	0.99	1149	98.37%	0	0	0	99.33	98.86	98.46	99.24	99	98.37	99.72
gt0.05	135_QUILT_GDI	10069	98.78%	27380	99.58%	1916	98.46%	0	0	0	99.15	99.55	96.96	98.78	99.58	98.46	99.75
0.05-0.1	136_QUILT_GDI	1517	97.81%	12065	99.78%	50	96.15%	0	0	0	98.7	99.73	83.33	97.81	99.78	96.15	99.81
0.1-0.3	136_QUILT_GDI	5328	99.27%	12848	99.57%	608	97.44%	0	0	0	99.14	99.72	95.45	99.27	99.57	97.44	99.68
gt0.3	136_QUILT_GDI	3354	99.55%	2615	99.32%	1012	97.97%	0	0	0	99.38	99.09	99.12	99.55	99.32	97.97	99.73
gt0.05	136_QUILT_GDI	10199	99.14%	27528	99.63%	1670	97.72%	0	0	0	99.15	99.66	97.21	99.14	99.63	97.72	99.71
0.05-0.1	137_QUILT_GDI	1578	96.28%	11980	99.79%	46	93.88%	0	0	0	98.81	99.53	77.97	96.28	99.79	93.88	99.57
0.1-0.3	137_QUILT_GDI	5369	98.66%	12772	99.56%	617	96.86%	0	0	0	99.02	99.48	95.36	98.66	99.56	96.86	99.57
gt0.3	137_QUILT_GDI	3463	99.25%	2502	99.13%	1010	98.73%	0	0	0	99.48	98.97	98.34	99.25	99.13	98.73	99.71
gt0.05	137_QUILT_GDI	10410	98.49%	27254	99.62%	1673	97.89%	0	0	0	99.14	99.45	96.54	98.49	99.62	97.89	99.62
0.05-0.1	138_QUILT_GDI	1619	97.88%	11973	99.75%	43	91.49%	0	0	0	98.42	99.73	81.13	97.88	99.75	91.49	99.64
0.1-0.3	138_QUILT_GDI	5345	98.96%	12825	99.62%	629	98.9%	0	0	0	99.44	99.64	94.59	98.96	99.62	98.9	99.72
gt0.3	138_QUILT_GDI	3251	99.6%	2665	0.99	1062	98.79%	0	0	0	99.51	99.4	98.06	99.6	99	98.79	99.77
gt0.05	138_QUILT_GDI	10215	98.99%	27463	99.62%	1734	98.63%	0	0	0	99.3	99.66	96.28	98.99	99.62	98.63	99.72
0.05-0.1	139_QUILT_GDI	1603	97.03%	11967	99.76%	55	94.83%	0	0	0	98.52	99.6	85.94	97.03	99.76	94.83	99.76
0.1-0.3	139_QUILT_GDI	5396	98.95%	12752	99.53%	642	98.92%	0	0	0	99.28	99.59	95.11	98.95	99.53	98.92	99.8
gt0.3	139_QUILT_GDI	3375	99.41%	2509	99.01%	1096	99.1%	0	0	0	99.73	99.17	97.77	99.41	99.01	99.1	99.8
gt0.05	139_QUILT_GDI	10374	98.8%	27228	99.58%	1793	98.9%	0	0	0	99.31	99.56	96.4	98.8	99.58	98.9	99.79
0.05-0.1	140_QUILT_GDI	233	14.13%	10463	87.24%	0	0	0	0	0	13.52	87.75	0	14.13	87.24	0	91.42
0.1-0.3	140_QUILT_GDI	1658	31.07%	8937	69.54%	29	3.98%	0	0	0	30.65	69.4	4.6	31.07	69.54	3.98	73.98
gt0.3	140_QUILT_GDI	1463	45.51%	1056	38.82%	177	16.02%	0	0	0	44.9	39.14	16.33	45.51	38.82	16.02	36.71
gt0.05	140_QUILT_GDI	3354	32.88%	20456	74.21%	206	10.85%	0	0	0	32.27	74.39	11.61	32.88	74.21	10.85	57.95
